# Supplementary material for: ﻿Pseudobaeosporoideae, a new subfamily within the Tricholomataceae for the genus Pseudobaeospora (Agaricales, Tricholomatineae) based on morphological and molecular inference
Source: IMA Fungus. 2025 Mar 13;16:e144994. doi: 10.3897/imafungus.16.144994 (PMC11926610; doi:10.3897/imafungus.16.144994)
Supplement: XML Treatment for Tricholomataceae section Pseudobaeosporoideae [file imafungus.16.144994-treatment1.xml]

<!DOCTYPE tp:taxon-treatment
  PUBLIC "-//TaxonX//DTD Taxonomic Treatment Publishing DTD v0 20100105//EN" "tax-treatment-NSO.dtd">
<tp:taxon-treatment xmlns:tp="http://www.plazi.org/taxpub"><tp:treatment-meta><kwd-group><label>Taxon classification</label><kwd>
                <named-content content-type="kingdom">Fungi</named-content>
              </kwd><kwd>
                <named-content content-type="order">Agaricales</named-content>
              </kwd><kwd>
                <named-content content-type="family">Tricholomataceae</named-content>
              </kwd></kwd-group><mixed-citation publication-type="journal"><person-group><name><surname>Vizzini</surname><given-names>Alfredo</given-names></name><name><surname>Consiglio</surname><given-names>Giovanni</given-names></name><name><surname>Adamčíková</surname><given-names>Katarína</given-names></name><name><surname>Setti</surname><given-names>Ledo</given-names></name><name><surname>Adamčík</surname><given-names>Slavomír</given-names></name></person-group><article-title>﻿<italic><tp:taxon-name><tp:taxon-name-part taxon-name-part-type="subfamily" reg="Pseudobaeosporoideae">Pseudobaeosporoideae</tp:taxon-name-part></tp:taxon-name></italic>, a new subfamily within the <italic><tp:taxon-name><tp:taxon-name-part taxon-name-part-type="family" reg="Tricholomataceae">Tricholomataceae</tp:taxon-name-part></tp:taxon-name></italic> for the genus <italic><tp:taxon-name><tp:taxon-name-part taxon-name-part-type="genus" reg="Pseudobaeospora">Pseudobaeospora</tp:taxon-name-part></tp:taxon-name></italic> (<italic><tp:taxon-name><tp:taxon-name-part taxon-name-part-type="order" reg="Agaricales">Agaricales</tp:taxon-name-part></tp:taxon-name></italic>, <italic><tp:taxon-name><tp:taxon-name-part taxon-name-part-type="suborder" reg="Tricholomatineae">Tricholomatineae</tp:taxon-name-part></tp:taxon-name></italic>) based on morphological and molecular inference</article-title><source>IMA Fungus</source><day>13</day><month>03</month><year>2025</year><volume>16</volume><pub-id pub-id-type="doi">10.3897/imafungus.16.144994</pub-id></mixed-citation></tp:treatment-meta><tp:nomenclature><label>﻿</label><tp:taxon-name>
              <object-id xmlns:xlink="http://www.w3.org/1999/xlink" content-type="arpha" xlink:type="simple">94C7169C-5407-56B3-AEFA-231531EFAEE7</object-id>
              <tp:taxon-name-part taxon-name-part-type="family" reg="Tricholomataceae">Tricholomataceae</tp:taxon-name-part>
              <tp:taxon-name-part taxon-name-part-type="infraspecific-rank">section</tp:taxon-name-part>
              <tp:taxon-name-part taxon-name-part-type="subfamily" reg="Pseudobaeosporoideae">Pseudobaeosporoideae</tp:taxon-name-part>
              <object-id xmlns:xlink="http://www.w3.org/1999/xlink" content-type="mycobank" xlink:type="simple">857522</object-id>
            </tp:taxon-name><tp:taxon-authority>Vizzini, Consiglio &amp; Setti</tp:taxon-authority><tp:taxon-status xmlns:xlink="http://www.w3.org/1999/xlink" xlink:type="simple">subfam. nov.</tp:taxon-status></tp:nomenclature><tp:treatment-sec sec-type="diagnosis" id="SECID0ERCBG"><title>Diagnosis.</title><p>Basidiomes agaricoid (pileostipitate), gymnocarpic (no veils), mostly mycenoid or rarely collybioid, homogeneous (context of stipe and pileus continuous), hymenophore lamellate, lamellae adnexed, decurrent with a tooth to almost free or free, spore deposit white to whitish, basidiospores usually smooth, when mature usually thick-walled, non-amyloid, often weakly to strongly dextrinoid, basidia non-siderophilous, sometimes thick-walled and sclerified (wall 1–3 µm thick, crassobasidia or sclerobasidia) and dextrinoid, hymenophoral trama regular to subregular, hymenial cystidia absent or present as cheilocystidia, rarely as pleurocystidia, caulocystidia usually present, pileipellis a cutis to trichoderm or pluristratous hymeniderm/epithelium/celluloderm, pileocystidia-like elements rare, clamp-connections present or absent, hyphal system monomitic. Terrestrial, trophic mode unknown, presumably saprotrophic or forming an unspecified symbiotic interaction with vascular plants.</p></tp:treatment-sec><tp:treatment-sec sec-type="Type of the subfamily" id="SECID0EWCBG"><title>Type of the subfamily.</title><p><italic><tp:taxon-name><tp:taxon-name-part taxon-name-part-type="genus" reg="Pseudobaeospora">Pseudobaeospora</tp:taxon-name-part></tp:taxon-name></italic> Singer, Lloydia 5: 129 (1942).</p></tp:treatment-sec><tp:treatment-sec sec-type="Type of the genus" id="SECID0EFDBG"><title>Type of the genus.</title><p><italic><tp:taxon-name><tp:taxon-name-part taxon-name-part-type="genus" reg="Baeospora">Baeospora</tp:taxon-name-part><tp:taxon-name-part taxon-name-part-type="species" reg="oligophylla">oligophylla</tp:taxon-name-part></tp:taxon-name></italic> Singer, Revue Mycol., Paris 3(4–5): 194 (1938) = <italic><tp:taxon-name><tp:taxon-name-part taxon-name-part-type="genus" reg="Collybia">Collybia</tp:taxon-name-part><tp:taxon-name-part taxon-name-part-type="species" reg="pillodii">pillodii</tp:taxon-name-part></tp:taxon-name></italic> Quél. [as ‘pillodi’], C. r. Assoc. Franç. Avancem. Sci. 18(2): 509 (1890).</p></tp:treatment-sec><tp:treatment-sec sec-type="Representative genus" id="SECID0EDEBG"><title>Representative genus.</title><p><italic><tp:taxon-name><tp:taxon-name-part taxon-name-part-type="genus" reg="Pseudobaeospora">Pseudobaeospora</tp:taxon-name-part></tp:taxon-name></italic>.</p></tp:treatment-sec><tp:treatment-sec sec-type="notes" id="SECID0ESEBG"><title>Notes.</title><p>The subfamily is currently monogeneric and is sister to the core of the <italic><tp:taxon-name><tp:taxon-name-part taxon-name-part-type="family" reg="Tricholomataceae">Tricholomataceae</tp:taxon-name-part></tp:taxon-name></italic> [<italic><tp:taxon-name><tp:taxon-name-part taxon-name-part-type="family" reg="Tricholomataceae">Tricholomataceae</tp:taxon-name-part></tp:taxon-name></italic> subfam. <italic><tp:taxon-name><tp:taxon-name-part taxon-name-part-type="subfamily" reg="Tricholomatoideae">Tricholomatoideae</tp:taxon-name-part></tp:taxon-name></italic> (Singer) Bon] (Figs <xref ref-type="fig" rid="F1">1</xref>, <xref ref-type="fig" rid="F2">2</xref>) within the <italic><tp:taxon-name><tp:taxon-name-part taxon-name-part-type="suborder" reg="Tricholomatineae">Tricholomatineae</tp:taxon-name-part></tp:taxon-name></italic>. <italic><tp:taxon-name><tp:taxon-name-part taxon-name-part-type="genus" reg="Pseudobaeospora">Pseudobaeospora</tp:taxon-name-part></tp:taxon-name></italic> is circumscribed by small mycenoid (e.g., <italic><tp:taxon-name><tp:taxon-name-part taxon-name-part-type="genus" reg="Pseudobaeospora">P.</tp:taxon-name-part><tp:taxon-name-part taxon-name-part-type="species" reg="celluloderma">celluloderma</tp:taxon-name-part></tp:taxon-name></italic>) to collybioid white-spored basidiomes [indicatively, pileus 1.5–30 mm in diam., stipe 10–55(–70) × 0.5–3.0 mm]; pileus frequently with pale to dark lilac, violaceous, purple, blue tinges, hemispherical, obtusely conical or paraboloid to plano-convex or plano-conical (campanulate); lamellae adnexed, emarginate, or decurrent with a tooth to free, usually more or less concolorous with pileus; stipe pruinose to fibrillose, often rooting, at base mostly with white to rarely yellow tomentum and rhizomorphs; basidiospores small (from 2.5 µm to rarely more than 6.5 µm long), subglobose to broadly ellipsoid, colorless, smooth (minutely rugulose under <abbrev xmlns:xlink="http://www.w3.org/1999/xlink" xlink:title="scanning electron microscope" id="ABBRID0EOGBG" xlink:type="simple">SEM</abbrev> in <italic><tp:taxon-name><tp:taxon-name-part taxon-name-part-type="genus" reg="Pseudobaeospora">P.</tp:taxon-name-part><tp:taxon-name-part taxon-name-part-type="species" reg="wipapatiae">wipapatiae</tp:taxon-name-part></tp:taxon-name></italic> Desjardin, Hemmes &amp; B.A. Perry, <xref ref-type="bibr" rid="B60">Desjardin et al. 2014</xref>), pore-less, with very distinct, abrupt hilar appendage, at first thin-walled and non-amyloid, then becoming thick-walled and weakly to strongly dextrinoid, congophilous, cyanophilous, and rather frequently more or less metachromatic in Cresyl blue (e.g., <italic><tp:taxon-name><tp:taxon-name-part taxon-name-part-type="genus" reg="Pseudobaeospora">P.</tp:taxon-name-part><tp:taxon-name-part taxon-name-part-type="species" reg="paulochroma">paulochroma</tp:taxon-name-part></tp:taxon-name></italic> Bas, <italic><tp:taxon-name><tp:taxon-name-part taxon-name-part-type="genus" reg="Pseudobaeospora">P.</tp:taxon-name-part><tp:taxon-name-part taxon-name-part-type="species" reg="bavariae">bavariae</tp:taxon-name-part></tp:taxon-name></italic> Bas); basidia 4-spored to 2-spored, or 4- and 2-spored in the same basidiome, often with a basal clamp-connection, without inner siderophilous granulations, scattered sclerified (thick-walled) dextrinoid basidia (sclerobasidia, crassobasidia following <xref ref-type="bibr" rid="B166">Singer and Clémençon 1972</xref>, <xref ref-type="bibr" rid="B195">Watling and Chandra 1983</xref>, and <xref ref-type="bibr" rid="B48">Clémençon 2004</xref>) often present; pleurocystidia usually lacking (rarely present, e.g., <italic><tp:taxon-name><tp:taxon-name-part taxon-name-part-type="genus" reg="Pseudobaeospora">P.</tp:taxon-name-part><tp:taxon-name-part taxon-name-part-type="species" reg="aciculifera">aciculifera</tp:taxon-name-part></tp:taxon-name></italic> Voto &amp; Soop, <italic><tp:taxon-name><tp:taxon-name-part taxon-name-part-type="genus" reg="Pseudobaeospora">P.</tp:taxon-name-part><tp:taxon-name-part taxon-name-part-type="species" reg="cyanea">cyanea</tp:taxon-name-part></tp:taxon-name></italic>, <italic><tp:taxon-name><tp:taxon-name-part taxon-name-part-type="genus" reg="Pseudobaeospora">P.</tp:taxon-name-part><tp:taxon-name-part taxon-name-part-type="species" reg="taluna">taluna</tp:taxon-name-part></tp:taxon-name></italic>) and cheilocystidia present in some species, in one case with amyloid contents (<italic><tp:taxon-name><tp:taxon-name-part taxon-name-part-type="genus" reg="Pseudobaeospora">P.</tp:taxon-name-part><tp:taxon-name-part taxon-name-part-type="species" reg="wipapatiae">wipapatiae</tp:taxon-name-part></tp:taxon-name></italic>); hymenophoral trama regular to somewhat irregular, with elements in central part (mediostratum) often inflated; pileipellis varying from a simple cutis or cutis-trichoderm to a trichoderm in some species to an irregular pluristratous hymeniderm/epithelium/ /celluloderm in others; some terminal elements could be differentiated as pileocystidia; hyphae thin-walled, not or slightly gelatinized; pigments predominantly parietal (sometimes also hyphae with minute extracellular incrustations) but also intracellular (vacuolar or cytoplasmatic); in 5% KOH pileipellis fragments usually changing colour or becoming violet, green, yellow or brownish with such tinges, rarely first red then yellow-green; in several species pseudotissues more or less dextrinoid; caulocystidia usually present at least at stipe apex, thin-walled, scattered to clustered; clamp-connections usually present in several or all tissues, rare in <italic><tp:taxon-name><tp:taxon-name-part taxon-name-part-type="genus" reg="Pseudobaeospora">P.</tp:taxon-name-part><tp:taxon-name-part taxon-name-part-type="species" reg="calcarea">calcarea</tp:taxon-name-part></tp:taxon-name></italic>, in one species restricted to basidia and subhymenium (<italic><tp:taxon-name><tp:taxon-name-part taxon-name-part-type="genus" reg="Pseudobaeospora">P.</tp:taxon-name-part><tp:taxon-name-part taxon-name-part-type="species" reg="frieslandica">frieslandica</tp:taxon-name-part></tp:taxon-name></italic> Bas) or absent (e.g., <italic><tp:taxon-name><tp:taxon-name-part taxon-name-part-type="genus" reg="Pseudobaeospora">P.</tp:taxon-name-part><tp:taxon-name-part taxon-name-part-type="species" reg="pillodii">pillodii</tp:taxon-name-part></tp:taxon-name></italic>).</p><p>The species show a terrestrial habit, usually on needle carpets of conifers, forest litter, wooden debris, humus, deeply hidden among/on mosses and grasses but also sometimes on bare soil (<xref ref-type="bibr" rid="B29">Bas 2002</xref>, <xref ref-type="bibr" rid="B30">2003</xref>). Their trophic status remains unknown, presumably saprotrophic, non-ectomycorrhizal (<xref ref-type="bibr" rid="B29">Bas 2002</xref>, <xref ref-type="bibr" rid="B30">2003</xref>; not reported in <xref ref-type="bibr" rid="B146">Rinaldi et al. 2008</xref>, <xref ref-type="bibr" rid="B170">Tedersoo et al. 2010</xref>, and <xref ref-type="bibr" rid="B169">Tedersoo and Smith 2013</xref>). As noted by <xref ref-type="bibr" rid="B147">Ronikier and Moreau (2007)</xref>, most species appear to prefer calcareous and/or nutrient-rich soils, but some are found on peaty soils.</p><p>The unique combination of small-sized mycenoid to collybioid basidiomes often with lilac violet tinges, pileipellis usually positively reacting with KOH, presence of scattered dextrinoid thick-walled basidia and small-sized spores becoming secondarily thick-walled and dextrinoid makes this genus easily identifiable and delimitable. Thickening spore walls becoming dextrinoid typically occurs also in the genus <italic><tp:taxon-name><tp:taxon-name-part taxon-name-part-type="genus" reg="Rhodocollybia">Rhodocollybia</tp:taxon-name-part></tp:taxon-name></italic> Singer (<italic><tp:taxon-name><tp:taxon-name-part taxon-name-part-type="family" reg="Omphalotaceae">Omphalotaceae</tp:taxon-name-part></tp:taxon-name></italic> Bresinsky, <italic><tp:taxon-name><tp:taxon-name-part taxon-name-part-type="suborder" reg="Marasmiineae">Marasmiineae</tp:taxon-name-part></tp:taxon-name></italic> Aime, Dentinger &amp; Gaya) (<xref ref-type="bibr" rid="B14">Antonín and Noordeloos 1997</xref>, <xref ref-type="bibr" rid="B15">2010</xref>) and is considered a generic character. <italic><tp:taxon-name><tp:taxon-name-part taxon-name-part-type="genus" reg="Rhodocollybia">Rhodocollybia</tp:taxon-name-part></tp:taxon-name></italic> however differs in larger spores, larger basidiomes with a simple ixocutis, absence of crassobasidia, a pinkish yellow to pinkish brown, never white spore deposit, and a different (contradictory) trophic habit, viz. putatively EcM (<xref ref-type="bibr" rid="B136">Pera and Alvarez 1995</xref>; <xref ref-type="bibr" rid="B124">Mleczko 2004</xref>; <xref ref-type="bibr" rid="B154">Schirkonyer et al. 2013</xref>) to facultatively biotrophic saprobe (secondary colonizers of senescent EcM root tips, <xref ref-type="bibr" rid="B170">Tedersoo et al. 2010</xref>; <xref ref-type="bibr" rid="B169">Tedersoo and Smith 2013</xref>).</p><p>Crassobasidia (non-dextrinoid) are occasionally present in different suborders of <italic><tp:taxon-name><tp:taxon-name-part taxon-name-part-type="order" reg="Agaricales">Agaricales</tp:taxon-name-part></tp:taxon-name></italic>: <italic><tp:taxon-name><tp:taxon-name-part taxon-name-part-type="genus" reg="Armillaria">Armillaria</tp:taxon-name-part></tp:taxon-name></italic> (Fr.) Staude and <italic><tp:taxon-name><tp:taxon-name-part taxon-name-part-type="genus" reg="Xerula">Xerula</tp:taxon-name-part></tp:taxon-name></italic> Maire/<italic><tp:taxon-name><tp:taxon-name-part taxon-name-part-type="genus" reg="Hymenopellis">Hymenopellis</tp:taxon-name-part></tp:taxon-name></italic> R.H. Petersen (<italic><tp:taxon-name><tp:taxon-name-part taxon-name-part-type="family" reg="Physalacriaceae">Physalacriaceae</tp:taxon-name-part></tp:taxon-name></italic> Corner) within <italic><tp:taxon-name><tp:taxon-name-part taxon-name-part-type="suborder" reg="Marasmiineae">Marasmiineae</tp:taxon-name-part></tp:taxon-name></italic> (<xref ref-type="bibr" rid="B166">Singer and Clémençon 1972</xref>; <xref ref-type="bibr" rid="B195">Watling and Chandra 1983</xref>; <xref ref-type="bibr" rid="B194">Watling 1992</xref>; <xref ref-type="bibr" rid="B48">Clémençon 2004</xref>; <xref ref-type="bibr" rid="B13">Antonín and Dvořák 2010</xref>; <xref ref-type="bibr" rid="B137">Petersen and Hughes 2010</xref>); <italic><tp:taxon-name><tp:taxon-name-part taxon-name-part-type="genus" reg="Amanita">Amanita</tp:taxon-name-part></tp:taxon-name></italic> Pers. (<italic><tp:taxon-name><tp:taxon-name-part taxon-name-part-type="family" reg="Amanitaceae">Amanitaceae</tp:taxon-name-part></tp:taxon-name></italic> E.-J. Gilbert) within <italic><tp:taxon-name><tp:taxon-name-part taxon-name-part-type="suborder" reg="Pluteineae">Pluteineae</tp:taxon-name-part></tp:taxon-name></italic> Aime, Dentinger &amp; Gaya (<xref ref-type="bibr" rid="B97">Kotilová-Kubičková and Pouzar 1988</xref>; <xref ref-type="bibr" rid="B172">Tulloss and Halling 1997</xref>); <italic><tp:taxon-name><tp:taxon-name-part taxon-name-part-type="genus" reg="Clavaria">Clavaria</tp:taxon-name-part><tp:taxon-name-part taxon-name-part-type="species" reg="stellifera">stellifera</tp:taxon-name-part></tp:taxon-name></italic> J. Geesink &amp; Bas, <italic><tp:taxon-name><tp:taxon-name-part taxon-name-part-type="genus" reg="Camarophyllopsis">Camarophyllopsis</tp:taxon-name-part></tp:taxon-name></italic> Herink s.l. and <italic><tp:taxon-name><tp:taxon-name-part taxon-name-part-type="genus" reg="Ramariopsis">Ramariopsis</tp:taxon-name-part></tp:taxon-name></italic> (Donk) Corner (<italic><tp:taxon-name><tp:taxon-name-part taxon-name-part-type="family" reg="Clavariaceae">Clavariaceae</tp:taxon-name-part></tp:taxon-name></italic> Chevall.) within <italic><tp:taxon-name><tp:taxon-name-part taxon-name-part-type="suborder" reg="Clavariineae">Clavariineae</tp:taxon-name-part></tp:taxon-name></italic> Olariaga, Huhtinen, Læssøe, J.H. Petersen &amp; K. Hansen (<xref ref-type="bibr" rid="B165">Singer 1986</xref>; <xref ref-type="bibr" rid="B67">Geesink and Bas 1992</xref>; <xref ref-type="bibr" rid="B70">Halama et al. 2017</xref>); <italic><tp:taxon-name><tp:taxon-name-part taxon-name-part-type="genus" reg="Crepidotus">Crepidotus</tp:taxon-name-part></tp:taxon-name></italic> (Fr.) Staude (<italic><tp:taxon-name><tp:taxon-name-part taxon-name-part-type="family" reg="Crepidotaceae">Crepidotaceae</tp:taxon-name-part></tp:taxon-name></italic> (S. Imai) Singer) and <italic><tp:taxon-name><tp:taxon-name-part taxon-name-part-type="genus" reg="Inocybe">Inocybe</tp:taxon-name-part></tp:taxon-name></italic> (Fr.) Fr. s.l. (<italic><tp:taxon-name><tp:taxon-name-part taxon-name-part-type="family" reg="Inocybaceae">Inocybaceae</tp:taxon-name-part></tp:taxon-name></italic> Jülich) within <italic><tp:taxon-name><tp:taxon-name-part taxon-name-part-type="suborder" reg="Agaricineae">Agaricineae</tp:taxon-name-part></tp:taxon-name></italic> Fr. (<xref ref-type="bibr" rid="B105">Kuyper 1986</xref>; <xref ref-type="bibr" rid="B156">Senn-Irlet 1995</xref>); <italic><tp:taxon-name><tp:taxon-name-part taxon-name-part-type="genus" reg="Calocybella">Calocybella</tp:taxon-name-part></tp:taxon-name></italic> Vizzini, Consiglio &amp; Setti (<italic><tp:taxon-name><tp:taxon-name-part taxon-name-part-type="family" reg="Lyophyllaceae">Lyophyllaceae</tp:taxon-name-part></tp:taxon-name></italic> Jülich), <italic><tp:taxon-name><tp:taxon-name-part taxon-name-part-type="genus" reg="Fayodia">Fayodia</tp:taxon-name-part></tp:taxon-name></italic> Kühner (<italic><tp:taxon-name><tp:taxon-name-part taxon-name-part-type="family" reg="Fayodiaceae">Fayodiaceae</tp:taxon-name-part></tp:taxon-name></italic> Jülich), <italic><tp:taxon-name><tp:taxon-name-part taxon-name-part-type="genus" reg="Dermoloma">Dermoloma</tp:taxon-name-part></tp:taxon-name></italic> J.E. Lange ex Herink (<italic><tp:taxon-name><tp:taxon-name-part taxon-name-part-type="family" reg="Tricholomataceae">Tricholomataceae</tp:taxon-name-part></tp:taxon-name></italic>) and <italic><tp:taxon-name><tp:taxon-name-part taxon-name-part-type="genus" reg="Entoloma">Entoloma</tp:taxon-name-part></tp:taxon-name></italic> (Fr.) P. Kumm. (<italic><tp:taxon-name><tp:taxon-name-part taxon-name-part-type="family" reg="Entolomataceae">Entolomataceae</tp:taxon-name-part></tp:taxon-name></italic> Kotl. &amp; Pouzar), within <italic><tp:taxon-name><tp:taxon-name-part taxon-name-part-type="suborder" reg="Tricholomatineae">Tricholomatineae</tp:taxon-name-part></tp:taxon-name></italic> (<xref ref-type="bibr" rid="B165">Singer 1986</xref>; <xref ref-type="bibr" rid="B18">Arnolds 1993</xref>; <xref ref-type="bibr" rid="B87">Horak and Desjardin 1993</xref>; <xref ref-type="bibr" rid="B115">Manimohan et al. 1995</xref>; <xref ref-type="bibr" rid="B110">Latha et al. 2020</xref>). Their presence is a generic character only for <italic><tp:taxon-name><tp:taxon-name-part taxon-name-part-type="genus" reg="Armillaria">Armillaria</tp:taxon-name-part></tp:taxon-name></italic> and <italic><tp:taxon-name><tp:taxon-name-part taxon-name-part-type="genus" reg="Camarophyllopsis">Camarophyllopsis</tp:taxon-name-part></tp:taxon-name></italic> s.l. (<xref ref-type="bibr" rid="B165">Singer 1986</xref>).</p><p>The microchemical reaction, 5% KOH pileipellis fragments which commonly become blue green is reminiscent of that exhibited by some <italic><tp:taxon-name><tp:taxon-name-part taxon-name-part-type="genus" reg="Gymnopus">Gymnopus</tp:taxon-name-part></tp:taxon-name></italic> (Pers.) Gray species allied with <italic><tp:taxon-name><tp:taxon-name-part taxon-name-part-type="genus" reg="Gymnopus">G.</tp:taxon-name-part><tp:taxon-name-part taxon-name-part-type="species" reg="alkalivirens">alkalivirens</tp:taxon-name-part></tp:taxon-name></italic> (Singer) Halling (<xref ref-type="bibr" rid="B71">Halling 1979</xref>, <xref ref-type="bibr" rid="B72">1981</xref>, <xref ref-type="bibr" rid="B73">1990</xref>; <xref ref-type="bibr" rid="B14">Antonín and Noordeloos 1997</xref>, <xref ref-type="bibr" rid="B15">2010</xref>) (<italic><tp:taxon-name><tp:taxon-name-part taxon-name-part-type="family" reg="Omphalotaceae">Omphalotaceae</tp:taxon-name-part></tp:taxon-name></italic>, <italic><tp:taxon-name><tp:taxon-name-part taxon-name-part-type="suborder" reg="Marasmiineae">Marasmiineae</tp:taxon-name-part></tp:taxon-name></italic>), <italic><tp:taxon-name><tp:taxon-name-part taxon-name-part-type="genus" reg="Xerophorus">Xerophorus</tp:taxon-name-part></tp:taxon-name></italic> (Bon) Vizzini, Consiglio &amp; M. Marchetti (<xref ref-type="bibr" rid="B183">Vizzini et al. 2020a</xref>) (<italic><tp:taxon-name><tp:taxon-name-part taxon-name-part-type="family" reg="Callistosporiaceae">Callistosporiaceae</tp:taxon-name-part></tp:taxon-name></italic> Vizzini, Consiglio, M. Marchetti &amp; P. Alvarado, <italic><tp:taxon-name><tp:taxon-name-part taxon-name-part-type="suborder" reg="Tricholomatineae">Tricholomatineae</tp:taxon-name-part></tp:taxon-name></italic>) and <italic><tp:taxon-name><tp:taxon-name-part taxon-name-part-type="genus" reg="Leucoagaricus">Leucoagaricus</tp:taxon-name-part></tp:taxon-name></italic> Locq. ex Singer/<italic><tp:taxon-name><tp:taxon-name-part taxon-name-part-type="genus" reg="Leucocoprinus">Leucocoprinus</tp:taxon-name-part></tp:taxon-name></italic> Pat. species (<italic><tp:taxon-name><tp:taxon-name-part taxon-name-part-type="family" reg="Agaricaceae">Agaricaceae</tp:taxon-name-part></tp:taxon-name></italic>, <italic><tp:taxon-name><tp:taxon-name-part taxon-name-part-type="subfamily" reg="Leucocoprineae">Leucocoprineae</tp:taxon-name-part></tp:taxon-name></italic> Singer, <xref ref-type="bibr" rid="B38">Bon 1993</xref>; <xref ref-type="bibr" rid="B178">Vellinga et al. 2010</xref>; <xref ref-type="bibr" rid="B21">Asif et al. 2024</xref>; <xref ref-type="bibr" rid="B96">Kooij et al. 2024</xref>; <xref ref-type="bibr" rid="B198">Yang et al. 2024</xref>).</p><p>With the exclusion of <italic><tp:taxon-name><tp:taxon-name-part taxon-name-part-type="genus" reg="Pseudobaeospora">Pseudobaeospora</tp:taxon-name-part></tp:taxon-name></italic> (<italic><tp:taxon-name><tp:taxon-name-part taxon-name-part-type="family" reg="Tricholomataceae">Tricholomataceae</tp:taxon-name-part></tp:taxon-name></italic> subfam. <italic><tp:taxon-name><tp:taxon-name-part taxon-name-part-type="subfamily" reg="Pseudobaeosporoideae">Pseudobaeosporoideae</tp:taxon-name-part></tp:taxon-name></italic>) from the family core <italic><tp:taxon-name><tp:taxon-name-part taxon-name-part-type="family" reg="Tricholomataceae">Tricholomataceae</tp:taxon-name-part></tp:taxon-name></italic> (<italic><tp:taxon-name><tp:taxon-name-part taxon-name-part-type="family" reg="Tricholomataceae">Tricholomataceae</tp:taxon-name-part></tp:taxon-name></italic> subfam. <italic><tp:taxon-name><tp:taxon-name-part taxon-name-part-type="subfamily" reg="Tricholomatoideae">Tricholomatoideae</tp:taxon-name-part></tp:taxon-name></italic>) the latter subfamily is thus restricted to species characterized by a mostly tricholomatoid or rarely tricholomatoid-collybioid habit (<italic><tp:taxon-name><tp:taxon-name-part taxon-name-part-type="genus" reg="Dennisiomyces">Dennisiomyces</tp:taxon-name-part></tp:taxon-name></italic>, <italic><tp:taxon-name><tp:taxon-name-part taxon-name-part-type="genus" reg="Dermoloma">Dermoloma</tp:taxon-name-part></tp:taxon-name></italic>), with smooth or verrucose (<italic><tp:taxon-name><tp:taxon-name-part taxon-name-part-type="genus" reg="Leucopaxillus">Leucopaxillus</tp:taxon-name-part></tp:taxon-name></italic>) non-dextrinoid and thin-walled basidiospores, whose walls usually react in grey or blue to Melzer’s reagent (immediately amyloid, <italic><tp:taxon-name><tp:taxon-name-part taxon-name-part-type="genus" reg="Albomagister">Albomagister</tp:taxon-name-part></tp:taxon-name></italic> partim, <tp:taxon-name><tp:taxon-name-part taxon-name-part-type="genus" reg="Dermoloma">Dermoloma</tp:taxon-name-part><tp:taxon-name-part taxon-name-part-type="infraspecific-rank">subg.</tp:taxon-name-part><tp:taxon-name-part taxon-name-part-type="subgenus" reg="Amylospora">Amylospora</tp:taxon-name-part></tp:taxon-name> Adamčík, <italic><tp:taxon-name><tp:taxon-name-part taxon-name-part-type="genus" reg="Corneriella">Corneriella</tp:taxon-name-part></tp:taxon-name></italic>, <italic><tp:taxon-name><tp:taxon-name-part taxon-name-part-type="genus" reg="Dennisiomyces">Dennisiomyces</tp:taxon-name-part></tp:taxon-name></italic>, <italic><tp:taxon-name><tp:taxon-name-part taxon-name-part-type="genus" reg="Leucopaxillus">Leucopaxillus</tp:taxon-name-part></tp:taxon-name></italic>, <italic><tp:taxon-name><tp:taxon-name-part taxon-name-part-type="genus" reg="Porpoloma">Porpoloma</tp:taxon-name-part></tp:taxon-name></italic>, <italic><tp:taxon-name><tp:taxon-name-part taxon-name-part-type="genus" reg="Pseudoporpoloma">Pseudoporpoloma</tp:taxon-name-part></tp:taxon-name></italic> and <italic><tp:taxon-name><tp:taxon-name-part taxon-name-part-type="genus" reg="Pseudotricholoma">Pseudotricholoma</tp:taxon-name-part></tp:taxon-name></italic>; latently amyloid, <italic><tp:taxon-name><tp:taxon-name-part taxon-name-part-type="genus" reg="Tricholoma">Tricholoma</tp:taxon-name-part></tp:taxon-name></italic>; see <xref ref-type="bibr" rid="B128">Moreau et al. 2015</xref>; <xref ref-type="bibr" rid="B182">Vizzini et al. 2016</xref>, <xref ref-type="bibr" rid="B184">2020b</xref>, <xref ref-type="bibr" rid="B185">2024</xref>; <xref ref-type="bibr" rid="B52">Corriol and Jargeat 2018</xref>; <xref ref-type="bibr" rid="B153">Sánchez-García et al. 2021</xref>; <xref ref-type="bibr" rid="B120">Matheny et al. 2024</xref>).</p></tp:treatment-sec><tp:treatment-sec><!--Section generated to contain objects referenced in tp:taxon-treatment.--><fig id="F1" position="float" orientation="portrait"><object-id xmlns:xlink="http://www.w3.org/1999/xlink" content-type="doi" xlink:type="simple">10.3897/imafungus.16.144994.figure1</object-id><object-id xmlns:xlink="http://www.w3.org/1999/xlink" content-type="arpha" xlink:type="simple">FBE59B01-6E66-58DD-B716-D8AADCEC611B</object-id><label>Figure 1.</label><caption><p>Bayesian inference phylogram built with nucleotide sequence data of four loci (<abbrev xmlns:xlink="http://www.w3.org/1999/xlink" xlink:title="nuclear ribosomal large subunit ribosomal DNA" id="ABBRID0EJ5AE" xlink:type="simple">nrLSU</abbrev>, <abbrev xmlns:xlink="http://www.w3.org/1999/xlink" xlink:title="nuclear ribosomal small subunit ribosomal DNA" id="ABBRID0EN5AE" xlink:type="simple">nrSSU</abbrev>, <italic><abbrev xmlns:xlink="http://www.w3.org/1999/xlink" xlink:title="DNA-directed RNA polymerase II subunit 2 gene" id="ABBRID0ES5AE" xlink:type="simple">RPB2</abbrev></italic>-exons and <italic>TEF1</italic>-exons) of the main lineages inside the suborder <italic><tp:taxon-name><tp:taxon-name-part taxon-name-part-type="suborder" reg="Tricholomatineae">Tricholomatineae</tp:taxon-name-part></tp:taxon-name></italic> of the order <italic><tp:taxon-name><tp:taxon-name-part taxon-name-part-type="order" reg="Agaricales">Agaricales</tp:taxon-name-part></tp:taxon-name></italic>, rooted with <italic><tp:taxon-name><tp:taxon-name-part taxon-name-part-type="genus" reg="Suillus">Suillus</tp:taxon-name-part><tp:taxon-name-part taxon-name-part-type="species" reg="pictus">pictus</tp:taxon-name-part></tp:taxon-name></italic> (<italic><tp:taxon-name><tp:taxon-name-part taxon-name-part-type="order" reg="Boletales">Boletales</tp:taxon-name-part></tp:taxon-name></italic>), <italic><tp:taxon-name><tp:taxon-name-part taxon-name-part-type="genus" reg="Ampulloclitocybe">Ampulloclitocybe</tp:taxon-name-part><tp:taxon-name-part taxon-name-part-type="species" reg="clavipes">clavipes</tp:taxon-name-part></tp:taxon-name></italic> and <italic><tp:taxon-name><tp:taxon-name-part taxon-name-part-type="genus" reg="Pseudoarmillariella">Pseudoarmillariella</tp:taxon-name-part><tp:taxon-name-part taxon-name-part-type="species" reg="ectypoides">ectypoides</tp:taxon-name-part></tp:taxon-name></italic> (<italic><tp:taxon-name><tp:taxon-name-part taxon-name-part-type="suborder" reg="Hygrophorineae">Hygrophorineae</tp:taxon-name-part></tp:taxon-name></italic>, <italic><tp:taxon-name><tp:taxon-name-part taxon-name-part-type="order" reg="Agaricales">Agaricales</tp:taxon-name-part></tp:taxon-name></italic>) as outgroups. Nodes were annotated with Bayesian <abbrev xmlns:xlink="http://www.w3.org/1999/xlink" xlink:title="posterior probability" id="ABBRID0E4AAG" xlink:type="simple">PP</abbrev> (left) and <abbrev xmlns:xlink="http://www.w3.org/1999/xlink" xlink:title="Maximum likelihood bootstrap proportion" id="ABBRID0EBBAG" xlink:type="simple">ML BP</abbrev> (right) values, with the significance threshold considered as Bayesian <abbrev xmlns:xlink="http://www.w3.org/1999/xlink" xlink:title="posterior probability" id="ABBRID0EFBAG" xlink:type="simple">PP</abbrev> ≥ 0.95 and/or <abbrev xmlns:xlink="http://www.w3.org/1999/xlink" xlink:title="Maximum likelihood bootstrap proportion" id="ABBRID0EJBAG" xlink:type="simple">ML BP</abbrev> ≥ 70%. Subsignificant support values were annotated in parentheses. All family-level clades, except for <italic><tp:taxon-name><tp:taxon-name-part taxon-name-part-type="family" reg="Tricholomataceae">Tricholomataceae</tp:taxon-name-part></tp:taxon-name></italic>, were collapsed. Boldface names represent samples sequenced for this study.</p></caption><graphic xmlns:xlink="http://www.w3.org/1999/xlink" xlink:href="imafungus-16-e144994-g001.jpg" position="float" orientation="portrait" xlink:type="simple" id="oo_1279425.jpg"><uri content-type="original_file" xlink:type="simple">https://binary.pensoft.net/fig/1279425</uri></graphic></fig><fig id="F2" position="float" orientation="portrait"><object-id xmlns:xlink="http://www.w3.org/1999/xlink" content-type="doi" xlink:type="simple">10.3897/imafungus.16.144994.figure2</object-id><object-id xmlns:xlink="http://www.w3.org/1999/xlink" content-type="arpha" xlink:type="simple">1AEE305A-FDD6-5F63-A518-67494FB2946F</object-id><label>Figure 2.</label><caption><p>Mid-point rooted Bayesian phylogeny (<abbrev xmlns:xlink="http://www.w3.org/1999/xlink" xlink:title="nuclear ribosomal internal transcribed spacer" id="ABBRID0EBCAG" xlink:type="simple">nrITS</abbrev>, <abbrev xmlns:xlink="http://www.w3.org/1999/xlink" xlink:title="nuclear ribosomal large subunit ribosomal DNA" id="ABBRID0EFCAG" xlink:type="simple">nrLSU</abbrev>, <abbrev xmlns:xlink="http://www.w3.org/1999/xlink" xlink:title="nuclear ribosomal small subunit ribosomal DNA" id="ABBRID0EJCAG" xlink:type="simple">nrSSU</abbrev>, <italic><abbrev xmlns:xlink="http://www.w3.org/1999/xlink" xlink:title="DNA-directed RNA polymerase II subunit 2 gene" id="ABBRID0EOCAG" xlink:type="simple">RPB2</abbrev></italic>-exons) of the <italic><tp:taxon-name><tp:taxon-name-part taxon-name-part-type="family" reg="Tricholomataceae">Tricholomataceae</tp:taxon-name-part></tp:taxon-name></italic> s.s. Nodes were annotated with Bayesian <abbrev xmlns:xlink="http://www.w3.org/1999/xlink" xlink:title="posterior probability" id="ABBRID0EZCAG" xlink:type="simple">PP</abbrev> (left) and <abbrev xmlns:xlink="http://www.w3.org/1999/xlink" xlink:title="Maximum likelihood bootstrap proportion" id="ABBRID0E4CAG" xlink:type="simple">ML BP</abbrev> (right) values, with the significance threshold considered as Bayesian <abbrev xmlns:xlink="http://www.w3.org/1999/xlink" xlink:title="posterior probability" id="ABBRID0EBDAG" xlink:type="simple">PP</abbrev> ≥ 0.95 and/or <abbrev xmlns:xlink="http://www.w3.org/1999/xlink" xlink:title="Maximum likelihood bootstrap proportion" id="ABBRID0EFDAG" xlink:type="simple">ML BP</abbrev> ≥ 70%. Subsignificant support values were annotated in parentheses. Boldface names represent samples sequenced for this study.</p></caption><graphic xmlns:xlink="http://www.w3.org/1999/xlink" xlink:href="imafungus-16-e144994-g002.jpg" position="float" orientation="portrait" xlink:type="simple" id="oo_1279426.jpg"><uri content-type="original_file" xlink:type="simple">https://binary.pensoft.net/fig/1279426</uri></graphic></fig></tp:treatment-sec><ref-list><ref id="B60"><mixed-citation xmlns:xlink="http://www.w3.org/1999/xlink" xlink:type="simple"><person-group><name name-style="western"><surname>Desjardin</surname><given-names>DE</given-names></name><name name-style="western"><surname>Hemmes</surname><given-names>DE</given-names></name><name name-style="western"><surname>Perry</surname><given-names>BA</given-names></name></person-group> (<year>2014</year>) <article-title>A ruby-colored <italic><tp:taxon-name><tp:taxon-name-part taxon-name-part-type="genus">Pseudobaeospora</tp:taxon-name-part></tp:taxon-name></italic> species is described as new from material collected on the island of Hawaii.</article-title><source>Mycologia</source><volume>106</volume>(<issue>3</issue>): <fpage>456</fpage>–<lpage>463</lpage>. <ext-link xlink:href="10.3852/13-030" ext-link-type="doi" xlink:type="simple">https://doi.org/10.3852/13-030</ext-link></mixed-citation></ref><ref id="B166"><mixed-citation xmlns:xlink="http://www.w3.org/1999/xlink" xlink:type="simple"><person-group><name name-style="western"><surname>Singer</surname><given-names>R</given-names></name><name name-style="western"><surname>Clémençon</surname><given-names>H</given-names></name></person-group> (<year>1972</year>) <article-title>Notes on some leucosporous and rhodosporous European agarics.</article-title><source>Nova Hedwigia</source><volume>23</volume>: <fpage>305</fpage>–<lpage>351</lpage>.</mixed-citation></ref><ref id="B195"><mixed-citation xmlns:xlink="http://www.w3.org/1999/xlink" xlink:type="simple"><person-group><name name-style="western"><surname>Watling</surname><given-names>R</given-names></name><name name-style="western"><surname>Chandra</surname><given-names>A</given-names></name></person-group> (<year>1983</year>) <article-title>Thick-walled basidia in agarics.</article-title><source>Cryptogamie Mycologie</source><volume>4</volume>: <fpage>87</fpage>–<lpage>91</lpage>. <ext-link xlink:href="10.5962/p.354138" ext-link-type="doi" xlink:type="simple">https://doi.org/10.5962/p.354138</ext-link></mixed-citation></ref><ref id="B48"><mixed-citation xmlns:xlink="http://www.w3.org/1999/xlink" xlink:type="simple"><person-group><name name-style="western"><surname>Clémençon</surname><given-names>H</given-names></name></person-group> (<year>2004</year>) Cytology and Plectology of the <italic><tp:taxon-name><tp:taxon-name-part taxon-name-part-type="family">Hymenomycetes</tp:taxon-name-part></tp:taxon-name></italic>. 2<sup>nd</sup> rev. ed., with the assistance of Valerie and Ernest E. Emmerett. J. Cramer Verlag, Berlin-Stuttgart, 1–520.</mixed-citation></ref><ref id="B29"><mixed-citation xmlns:xlink="http://www.w3.org/1999/xlink" xlink:type="simple"><person-group><name name-style="western"><surname>Bas</surname><given-names>C</given-names></name></person-group> (<year>2002</year>) <article-title>A reconnaissance of the genus <italic><tp:taxon-name><tp:taxon-name-part taxon-name-part-type="genus">Pseudobaeospora</tp:taxon-name-part></tp:taxon-name></italic> in Europe I.</article-title><source>Persoonia</source><volume>18</volume>(<issue>1</issue>): <fpage>115</fpage>–<lpage>122</lpage>.</mixed-citation></ref><ref id="B30"><mixed-citation xmlns:xlink="http://www.w3.org/1999/xlink" xlink:type="simple"><person-group><name name-style="western"><surname>Bas</surname><given-names>C</given-names></name></person-group> (<year>2003</year>) <article-title>A reconnaissance of the genus <italic><tp:taxon-name><tp:taxon-name-part taxon-name-part-type="genus">Pseudobaeospora</tp:taxon-name-part></tp:taxon-name></italic> in Europe II.</article-title><source>Persoonia</source><volume>18</volume>(<issue>2</issue>): <fpage>163</fpage>–<lpage>199</lpage>.</mixed-citation></ref><ref id="B146"><mixed-citation xmlns:xlink="http://www.w3.org/1999/xlink" xlink:type="simple"><person-group><name name-style="western"><surname>Rinaldi</surname><given-names>AC</given-names></name><name name-style="western"><surname>Comadini</surname><given-names>O</given-names></name><name name-style="western"><surname>Kuyper</surname><given-names>TW</given-names></name></person-group> (<year>2008</year>) <article-title>Ectomycorrhizal fungal diversity: separating the wheat from the chaff.</article-title><source>Fungal Diversity</source><volume>33</volume>: <fpage>1</fpage>–<lpage>45</lpage>.</mixed-citation></ref><ref id="B170"><mixed-citation xmlns:xlink="http://www.w3.org/1999/xlink" xlink:type="simple"><person-group><name name-style="western"><surname>Tedersoo</surname><given-names>L</given-names></name><name name-style="western"><surname>May</surname><given-names>TW</given-names></name><name name-style="western"><surname>Smith</surname><given-names>ME</given-names></name></person-group> (<year>2010</year>) <article-title>Ectomycorrhizal lifestyle in fungi: global diversity, distribution, and evolution of phylogenetic lineages.</article-title><source>Mycorrhiza</source><volume>20</volume>: <fpage>217</fpage>–<lpage>263</lpage>. <ext-link xlink:href="10.1007/s00572-009-0274-x" ext-link-type="doi" xlink:type="simple">https://doi.org/10.1007/s00572-009-0274-x</ext-link></mixed-citation></ref><ref id="B169"><mixed-citation xmlns:xlink="http://www.w3.org/1999/xlink" xlink:type="simple"><person-group><name name-style="western"><surname>Tedersoo</surname><given-names>L</given-names></name><name name-style="western"><surname>Smith</surname><given-names>ME</given-names></name></person-group> (<year>2013</year>) <article-title>Lineages of ectomycorrhizal fungi revisited: Foraging strategies and novel lineages revealed by sequences from belowground.</article-title><source>Fungal Biology Reviews</source><volume>27</volume>: <fpage>83</fpage>–<lpage>99</lpage>. <ext-link xlink:href="10.1016/j.fbr.2013.09.001" ext-link-type="doi" xlink:type="simple">https://doi.org/10.1016/j.fbr.2013.09.001</ext-link></mixed-citation></ref><ref id="B147"><mixed-citation xmlns:xlink="http://www.w3.org/1999/xlink" xlink:type="simple"><person-group><name name-style="western"><surname>Ronikier</surname><given-names>A</given-names></name><name name-style="western"><surname>Moreau</surname><given-names>P-A</given-names></name></person-group> (<year>2007</year>) <italic><tp:taxon-name><tp:taxon-name-part taxon-name-part-type="genus">Pseudobaeospora</tp:taxon-name-part><tp:taxon-name-part taxon-name-part-type="species">pillodii</tp:taxon-name-part></tp:taxon-name></italic> and <italic><tp:taxon-name><tp:taxon-name-part taxon-name-part-type="genus">P.</tp:taxon-name-part><tp:taxon-name-part taxon-name-part-type="species">oligophylla</tp:taxon-name-part></tp:taxon-name></italic> (<italic><tp:taxon-name><tp:taxon-name-part taxon-name-part-type="family">Tricholomataceae</tp:taxon-name-part></tp:taxon-name></italic>, <italic><tp:taxon-name><tp:taxon-name-part taxon-name-part-type="phylum">Basidiomycota</tp:taxon-name-part></tp:taxon-name></italic>): two names for one species? Nova Hedwigia 84(1–2): 167–174. <ext-link xlink:href="10.1127/0029-5035/2007/0084-0167" ext-link-type="doi" xlink:type="simple">https://doi.org/10.1127/0029-5035/2007/0084-0167</ext-link></mixed-citation></ref><ref id="B14"><mixed-citation xmlns:xlink="http://www.w3.org/1999/xlink" xlink:type="simple"><person-group><name name-style="western"><surname>Antonín</surname><given-names>V</given-names></name><name name-style="western"><surname>Noordeloos</surname><given-names>ME</given-names></name></person-group> (<year>1997</year>) <article-title>A monograph of <italic><tp:taxon-name><tp:taxon-name-part taxon-name-part-type="genus">Marasmius</tp:taxon-name-part></tp:taxon-name></italic>, <italic><tp:taxon-name><tp:taxon-name-part taxon-name-part-type="genus">Collybia</tp:taxon-name-part></tp:taxon-name></italic> and related genera in Europe. Part 2: <italic><tp:taxon-name><tp:taxon-name-part taxon-name-part-type="genus">Collybia</tp:taxon-name-part></tp:taxon-name></italic>, <italic><tp:taxon-name><tp:taxon-name-part taxon-name-part-type="genus">Gymnopus</tp:taxon-name-part></tp:taxon-name></italic>, <italic><tp:taxon-name><tp:taxon-name-part taxon-name-part-type="genus">Rhodocollybia</tp:taxon-name-part></tp:taxon-name></italic>, <italic><tp:taxon-name><tp:taxon-name-part taxon-name-part-type="genus">Crinipellis</tp:taxon-name-part></tp:taxon-name></italic>, <italic><tp:taxon-name><tp:taxon-name-part taxon-name-part-type="genus">Chaetocalathus</tp:taxon-name-part></tp:taxon-name></italic>, and additions to <italic><tp:taxon-name><tp:taxon-name-part taxon-name-part-type="genus">Marasmiellus</tp:taxon-name-part></tp:taxon-name></italic>.</article-title><source>Libri Botanici</source><volume>17</volume>: <fpage>1</fpage>–<lpage>256</lpage>.</mixed-citation></ref><ref id="B15"><mixed-citation xmlns:xlink="http://www.w3.org/1999/xlink" xlink:type="simple"><person-group><name name-style="western"><surname>Antonin</surname><given-names>V</given-names></name><name name-style="western"><surname>Noordeloos</surname><given-names>ME</given-names></name></person-group> (<year>2010</year>) A monograph of marasmioid and collybioid fungi in Europe. IHW Verlag, Berchtesgaden.</mixed-citation></ref><ref id="B136"><mixed-citation xmlns:xlink="http://www.w3.org/1999/xlink" xlink:type="simple"><person-group><name name-style="western"><surname>Pera</surname><given-names>J</given-names></name><name name-style="western"><surname>Alvarez</surname><given-names>IF</given-names></name></person-group> (<year>1995</year>) <article-title>Ectomycorrhizal fungi of <italic><tp:taxon-name><tp:taxon-name-part taxon-name-part-type="genus">Pinus</tp:taxon-name-part><tp:taxon-name-part taxon-name-part-type="species">pinaster</tp:taxon-name-part></tp:taxon-name></italic>.</article-title><source>Mycorrhiza</source><volume>5</volume>(<issue>3</issue>): <fpage>193</fpage>–<lpage>200</lpage>. <ext-link xlink:href="10.1007/BF00203337" ext-link-type="doi" xlink:type="simple">https://doi.org/10.1007/BF00203337</ext-link></mixed-citation></ref><ref id="B124"><mixed-citation xmlns:xlink="http://www.w3.org/1999/xlink" xlink:type="simple"><person-group><name name-style="western"><surname>Mleczko</surname><given-names>P</given-names></name></person-group> (<year>2004</year>) <italic><tp:taxon-name><tp:taxon-name-part taxon-name-part-type="genus">Rhodocollybia</tp:taxon-name-part><tp:taxon-name-part taxon-name-part-type="species">butyracea</tp:taxon-name-part></tp:taxon-name></italic> (Bull.: Fr.) Lennox (<tp:taxon-name><tp:taxon-name-part taxon-name-part-type="genus"/><tp:taxon-name-part taxon-name-part-type="species"/><tp:taxon-name-part taxon-name-part-type="infraspecific-rank">forma</tp:taxon-name-part><tp:taxon-name-part taxon-name-part-type="form">butyracea</tp:taxon-name-part></tp:taxon-name>) + <italic><tp:taxon-name><tp:taxon-name-part taxon-name-part-type="genus">Pinus</tp:taxon-name-part><tp:taxon-name-part taxon-name-part-type="species">sylvestris</tp:taxon-name-part></tp:taxon-name></italic> L. Descriptions of Ectomycorrhizae 7/8: 101–108.</mixed-citation></ref><ref id="B154"><mixed-citation xmlns:xlink="http://www.w3.org/1999/xlink" xlink:type="simple"><person-group><name name-style="western"><surname>Schirkonyer</surname><given-names>U</given-names></name><name name-style="western"><surname>Bauer</surname><given-names>C</given-names></name><name name-style="western"><surname>Rothe</surname><given-names>GM</given-names></name></person-group> (<year>2013</year>) <article-title>Ectomycorrhizal diversity at five different tree species in forests of the Taunus Mountains in Central Germany.</article-title><source>Open Journal of Ecology</source><volume>3</volume>(<issue>1</issue>): <fpage>66</fpage>–<lpage>81</lpage>. <ext-link xlink:href="10.4236/oje.2013.31009" ext-link-type="doi" xlink:type="simple">https://doi.org/10.4236/oje.2013.31009</ext-link></mixed-citation></ref><ref id="B194"><mixed-citation xmlns:xlink="http://www.w3.org/1999/xlink" xlink:type="simple"><person-group><name name-style="western"><surname>Watling</surname><given-names>R</given-names></name></person-group> (<year>1992</year>) <article-title><italic><tp:taxon-name><tp:taxon-name-part taxon-name-part-type="genus">Armillaria</tp:taxon-name-part></tp:taxon-name></italic> Staude in the Cameroon Republic.</article-title><source>Persoonia</source><volume>14</volume>(<issue>4</issue>): <fpage>483</fpage>–<lpage>491</lpage>.</mixed-citation></ref><ref id="B13"><mixed-citation xmlns:xlink="http://www.w3.org/1999/xlink" xlink:type="simple"><person-group><name name-style="western"><surname>Antonín</surname><given-names>V</given-names></name><name name-style="western"><surname>Dvořák</surname><given-names>D</given-names></name></person-group> (<year>2010</year>) <article-title>New, rare and lesser-known macromycetes in Moravia (Czech Republic) – IX.</article-title><source>Acta Musei Moraviae, Scientiae biologicae (Brno)</source><volume>95</volume>(<issue>1</issue>): <fpage>143</fpage>–<lpage>162</lpage>.</mixed-citation></ref><ref id="B137"><mixed-citation xmlns:xlink="http://www.w3.org/1999/xlink" xlink:type="simple"><person-group><name name-style="western"><surname>Petersen</surname><given-names>RH</given-names></name><name name-style="western"><surname>Hughes</surname><given-names>KW</given-names></name></person-group> (<year>2010</year>) The <italic><tp:taxon-name><tp:taxon-name-part taxon-name-part-type="genus">Xerula</tp:taxon-name-part></tp:taxon-name></italic>/<italic><tp:taxon-name><tp:taxon-name-part taxon-name-part-type="genus">Oudemansiella</tp:taxon-name-part></tp:taxon-name></italic> complex (<italic><tp:taxon-name><tp:taxon-name-part taxon-name-part-type="order">Agaricales</tp:taxon-name-part></tp:taxon-name></italic>). J. Cramer/Gebrüder Borntraeger Verlag, Stuttgart, 1–625.</mixed-citation></ref><ref id="B97"><mixed-citation xmlns:xlink="http://www.w3.org/1999/xlink" xlink:type="simple"><person-group><name name-style="western"><surname>Kotilová-Kubičková</surname><given-names>L</given-names></name><name name-style="western"><surname>Pouzar</surname><given-names>Z</given-names></name></person-group> (<year>1988</year>) <article-title>Three types of basidiospores in <italic><tp:taxon-name><tp:taxon-name-part taxon-name-part-type="genus">Amanita</tp:taxon-name-part></tp:taxon-name></italic>.</article-title><source>Česká Mykologie</source><volume>42</volume>(<issue>2</issue>): <fpage>65</fpage>–<lpage>70</lpage>.</mixed-citation></ref><ref id="B172"><mixed-citation xmlns:xlink="http://www.w3.org/1999/xlink" xlink:type="simple"><person-group><name name-style="western"><surname>Tulloss</surname><given-names>RE</given-names></name><name name-style="western"><surname>Halling</surname><given-names>RE</given-names></name></person-group> (<year>1997</year>) <article-title>Type Studies of <italic><tp:taxon-name><tp:taxon-name-part taxon-name-part-type="genus">Amanita</tp:taxon-name-part><tp:taxon-name-part taxon-name-part-type="species">morenoi</tp:taxon-name-part></tp:taxon-name></italic> and <italic><tp:taxon-name><tp:taxon-name-part taxon-name-part-type="genus">Amanita</tp:taxon-name-part><tp:taxon-name-part taxon-name-part-type="species">pseudospreta</tp:taxon-name-part></tp:taxon-name></italic> and a reinterpretation of crassospores in <italic><tp:taxon-name><tp:taxon-name-part taxon-name-part-type="genus">Amanita</tp:taxon-name-part></tp:taxon-name></italic>.</article-title><source>Mycologia</source><volume>89</volume>(<issue>2</issue>): <fpage>278</fpage>–<lpage>288</lpage>. <ext-link xlink:href="10.1080/00275514.1997.12026782" ext-link-type="doi" xlink:type="simple">https://doi.org/10.1080/00275514.1997.12026782</ext-link></mixed-citation></ref><ref id="B165"><mixed-citation xmlns:xlink="http://www.w3.org/1999/xlink" xlink:type="simple"><person-group><name name-style="western"><surname>Singer</surname><given-names>R</given-names></name></person-group> (<year>1986</year>) The <italic><tp:taxon-name><tp:taxon-name-part taxon-name-part-type="order">Agaricales</tp:taxon-name-part></tp:taxon-name></italic> in modern taxonomy, 4<sup>th</sup> edn. Koeltz Scientific Books, Königstein, 1–981.</mixed-citation></ref><ref id="B67"><mixed-citation xmlns:xlink="http://www.w3.org/1999/xlink" xlink:type="simple"><person-group><name name-style="western"><surname>Geesink</surname><given-names>J</given-names></name><name name-style="western"><surname>Bas</surname><given-names>C</given-names></name></person-group> (<year>1992</year>) <article-title><italic><tp:taxon-name><tp:taxon-name-part taxon-name-part-type="genus">Clavaria</tp:taxon-name-part><tp:taxon-name-part taxon-name-part-type="species">stellifera</tp:taxon-name-part></tp:taxon-name></italic>, spec. nov.</article-title><source>Persoonia</source><volume>14</volume>: <fpage>671</fpage>–<lpage>673</lpage>. <ext-link xlink:href="10.1177/016344392014004012" ext-link-type="doi" xlink:type="simple">https://doi.org/10.1177/016344392014004012</ext-link></mixed-citation></ref><ref id="B70"><mixed-citation xmlns:xlink="http://www.w3.org/1999/xlink" xlink:type="simple"><person-group><name name-style="western"><surname>Halama</surname><given-names>M</given-names></name><name name-style="western"><surname>Pech</surname><given-names>P</given-names></name><name name-style="western"><surname>Shiryaev</surname><given-names>A</given-names></name></person-group> (<year>2017</year>) <article-title>Contribution to the knowledge of <italic><tp:taxon-name><tp:taxon-name-part taxon-name-part-type="genus">Ramariopsis</tp:taxon-name-part><tp:taxon-name-part taxon-name-part-type="species">subarctica</tp:taxon-name-part></tp:taxon-name></italic> (<italic><tp:taxon-name><tp:taxon-name-part taxon-name-part-type="family">Clavariaceae</tp:taxon-name-part></tp:taxon-name></italic>, <italic><tp:taxon-name><tp:taxon-name-part taxon-name-part-type="phylum">Basidiomycota</tp:taxon-name-part></tp:taxon-name></italic>).</article-title><source>Polish Botanical Journal</source><volume>62</volume>(<issue>1</issue>): <fpage>123</fpage>–<lpage>133</lpage>. <ext-link xlink:href="10.1515/pbj-2017-0011" ext-link-type="doi" xlink:type="simple">https://doi.org/10.1515/pbj-2017-0011</ext-link></mixed-citation></ref><ref id="B105"><mixed-citation xmlns:xlink="http://www.w3.org/1999/xlink" xlink:type="simple"><person-group><name name-style="western"><surname>Kuyper</surname><given-names>T</given-names></name></person-group> (<year>1986</year>) <article-title>A revision of the genus <tp:taxon-name><tp:taxon-name-part taxon-name-part-type="genus">Inocybe</tp:taxon-name-part><tp:taxon-name-part taxon-name-part-type="authority">in Europe. I.</tp:taxon-name-part><tp:taxon-name-part taxon-name-part-type="infraspecific-rank">Subgenus</tp:taxon-name-part><tp:taxon-name-part taxon-name-part-type="subgenus">Inosperma</tp:taxon-name-part></tp:taxon-name> and the smooth-spored species of <tp:taxon-name><tp:taxon-name-part taxon-name-part-type="infraspecific-rank">subgenus</tp:taxon-name-part><tp:taxon-name-part taxon-name-part-type="subgenus">Inocybe</tp:taxon-name-part></tp:taxon-name>.</article-title><source>Persoonia – Supplement</source><volume>3</volume>(<issue>1</issue>): <fpage>1</fpage>–<lpage>247</lpage>.</mixed-citation></ref><ref id="B156"><mixed-citation xmlns:xlink="http://www.w3.org/1999/xlink" xlink:type="simple"><person-group><name name-style="western"><surname>Senn-Irlet</surname><given-names>B</given-names></name></person-group> (<year>1995</year>) <article-title>The genus <italic><tp:taxon-name><tp:taxon-name-part taxon-name-part-type="genus">Crepidotus</tp:taxon-name-part></tp:taxon-name></italic> (Fr.) Staude in Europe.</article-title><source>Persoonia</source><volume>16</volume>(<issue>1</issue>): <fpage>1</fpage>–<lpage>80</lpage>.</mixed-citation></ref><ref id="B18"><mixed-citation xmlns:xlink="http://www.w3.org/1999/xlink" xlink:type="simple"><person-group><name name-style="western"><surname>Arnolds</surname><given-names>E</given-names></name></person-group> (<year>1993</year>) <article-title>Notulae ad Floram agaricinam neerlandicam – XX. A revision of <italic><tp:taxon-name><tp:taxon-name-part taxon-name-part-type="genus">Dermoloma</tp:taxon-name-part></tp:taxon-name></italic> (J. Lange) Sing. 2.</article-title><source>Persoonia</source><volume>15</volume>(<issue>2</issue>): <fpage>187</fpage>–<lpage>196</lpage>.</mixed-citation></ref><ref id="B87"><mixed-citation xmlns:xlink="http://www.w3.org/1999/xlink" xlink:type="simple"><person-group><name name-style="western"><surname>Horak</surname><given-names>E</given-names></name><name name-style="western"><surname>Desjardin</surname><given-names>DE</given-names></name></person-group> (<year>1993</year>) <article-title><italic><tp:taxon-name><tp:taxon-name-part taxon-name-part-type="order">Agaricales</tp:taxon-name-part></tp:taxon-name></italic> of the Hawaiian Islands. 2. Notes on Some <italic><tp:taxon-name><tp:taxon-name-part taxon-name-part-type="genus">Entoloma</tp:taxon-name-part></tp:taxon-name></italic> species.</article-title><source>Mycologia</source><volume>85</volume>(<issue>3</issue>): <fpage>480</fpage>–<lpage>489</lpage>. <ext-link xlink:href="10.1080/00275514.1993.12026298" ext-link-type="doi" xlink:type="simple">https://doi.org/10.1080/00275514.1993.12026298</ext-link></mixed-citation></ref><ref id="B115"><mixed-citation xmlns:xlink="http://www.w3.org/1999/xlink" xlink:type="simple"><person-group><name name-style="western"><surname>Manimohan</surname><given-names>P</given-names></name><name name-style="western"><surname>Joseph</surname><given-names>AV</given-names></name><name name-style="western"><surname>Leelavathy</surname><given-names>KM</given-names></name></person-group> (<year>1995</year>) <article-title>The genus <italic><tp:taxon-name><tp:taxon-name-part taxon-name-part-type="genus">Entoloma</tp:taxon-name-part></tp:taxon-name></italic> in Kerala State, India.</article-title><source>Mycological Research</source><volume>99</volume>: <fpage>1083</fpage>–<lpage>1097</lpage>. <ext-link xlink:href="10.1016/S0953-7562(09)80777-6" ext-link-type="doi" xlink:type="simple">https://doi.org/10.1016/S0953-7562(09)80777-6</ext-link></mixed-citation></ref><ref id="B110"><mixed-citation xmlns:xlink="http://www.w3.org/1999/xlink" xlink:type="simple"><person-group><name name-style="western"><surname>Latha</surname><given-names>KPD</given-names></name><name name-style="western"><surname>Raj</surname><given-names>KNA</given-names></name><name name-style="western"><surname>Manimohan</surname><given-names>P</given-names></name></person-group> (<year>2020</year>) <article-title>Diversity of the genus <italic><tp:taxon-name><tp:taxon-name-part taxon-name-part-type="genus">Calocybella</tp:taxon-name-part></tp:taxon-name></italic> Vizzini, Consiglio &amp; Setti in Kerala State, India.</article-title><source>Cryptogamie Mycologie</source><volume>41</volume>(<issue>8</issue>): <fpage>147</fpage>–<lpage>156</lpage>. <ext-link xlink:href="10.5252/cryptogamie-mycologie2020v41a8" ext-link-type="doi" xlink:type="simple">https://doi.org/10.5252/cryptogamie-mycologie2020v41a8</ext-link></mixed-citation></ref><ref id="B71"><mixed-citation xmlns:xlink="http://www.w3.org/1999/xlink" xlink:type="simple"><person-group><name name-style="western"><surname>Halling</surname><given-names>R</given-names></name></person-group> (<year>1979</year>) <article-title>Notes on <italic><tp:taxon-name><tp:taxon-name-part taxon-name-part-type="genus">Collybia</tp:taxon-name-part></tp:taxon-name></italic>. I. <italic><tp:taxon-name><tp:taxon-name-part taxon-name-part-type="genus">Collybia</tp:taxon-name-part><tp:taxon-name-part taxon-name-part-type="species">alkalivirens</tp:taxon-name-part></tp:taxon-name></italic>.</article-title><source>Mycotaxon</source><volume>8</volume>: <fpage>453</fpage>–<lpage>458</lpage>.</mixed-citation></ref><ref id="B72"><mixed-citation xmlns:xlink="http://www.w3.org/1999/xlink" xlink:type="simple"><person-group><name name-style="western"><surname>Halling</surname><given-names>R</given-names></name></person-group> (<year>1981</year>) <article-title>Notes on <italic><tp:taxon-name><tp:taxon-name-part taxon-name-part-type="genus">Collybia</tp:taxon-name-part></tp:taxon-name></italic>. II. Additional taxa that are green in alkaline solution.</article-title><source>Mycologia</source><volume>73</volume>: <fpage>634</fpage>–<lpage>642</lpage>. <ext-link xlink:href="10.1080/00275514.1981.12021390" ext-link-type="doi" xlink:type="simple">https://doi.org/10.1080/00275514.1981.12021390</ext-link></mixed-citation></ref><ref id="B73"><mixed-citation xmlns:xlink="http://www.w3.org/1999/xlink" xlink:type="simple"><person-group><name name-style="western"><surname>Halling</surname><given-names>R</given-names></name></person-group> (<year>1990</year>) <article-title><italic><tp:taxon-name><tp:taxon-name-part taxon-name-part-type="genus">Collybia</tp:taxon-name-part><tp:taxon-name-part taxon-name-part-type="species">fuscopurpurea</tp:taxon-name-part></tp:taxon-name></italic> in the Americas.</article-title><source>Mycological Research</source><volume>94</volume>: <fpage>671</fpage>–<lpage>674</lpage>. <ext-link xlink:href="10.1016/S0953-7562(09)80667-9" ext-link-type="doi" xlink:type="simple">https://doi.org/10.1016/S0953-7562(09)80667-9</ext-link></mixed-citation></ref><ref id="B183"><mixed-citation xmlns:xlink="http://www.w3.org/1999/xlink" xlink:type="simple"><person-group><name name-style="western"><surname>Vizzini</surname><given-names>A</given-names></name><name name-style="western"><surname>Consiglio</surname><given-names>G</given-names></name><name name-style="western"><surname>Marchetti</surname><given-names>M</given-names></name><name name-style="western"><surname>Alvarado</surname><given-names>P</given-names></name></person-group> (<year>2020a</year>) <article-title>Insights into the <italic><tp:taxon-name><tp:taxon-name-part taxon-name-part-type="subfamily">Tricholomatineae</tp:taxon-name-part></tp:taxon-name></italic> (<italic><tp:taxon-name><tp:taxon-name-part taxon-name-part-type="order">Agaricales</tp:taxon-name-part></tp:taxon-name></italic>, <italic><tp:taxon-name><tp:taxon-name-part taxon-name-part-type="class">Agaricomycetes</tp:taxon-name-part></tp:taxon-name></italic>): a new arrangement of <italic><tp:taxon-name><tp:taxon-name-part taxon-name-part-type="family">Biannulariaceae</tp:taxon-name-part></tp:taxon-name></italic> and <italic><tp:taxon-name><tp:taxon-name-part taxon-name-part-type="genus">Callistosporium</tp:taxon-name-part></tp:taxon-name></italic>, <italic><tp:taxon-name><tp:taxon-name-part taxon-name-part-type="family">Callistosporiaceae</tp:taxon-name-part></tp:taxon-name></italic> fam. nov., <italic><tp:taxon-name><tp:taxon-name-part taxon-name-part-type="genus">Xerophorus</tp:taxon-name-part></tp:taxon-name></italic> stat. nov., and <italic><tp:taxon-name><tp:taxon-name-part taxon-name-part-type="genus">Pleurocollybia</tp:taxon-name-part></tp:taxon-name></italic> incorporated into <italic><tp:taxon-name><tp:taxon-name-part taxon-name-part-type="genus">Callistosporium</tp:taxon-name-part></tp:taxon-name></italic>.</article-title><source>Fungal Diversity</source><volume>101</volume>: <fpage>211</fpage>–<lpage>259</lpage>. <ext-link xlink:href="10.1007/s13225-020-00441-x" ext-link-type="doi" xlink:type="simple">https://doi.org/10.1007/s13225-020-00441-x</ext-link></mixed-citation></ref><ref id="B38"><mixed-citation xmlns:xlink="http://www.w3.org/1999/xlink" xlink:type="simple"><person-group><name name-style="western"><surname>Bon</surname><given-names>M</given-names></name></person-group> (<year>1993</year>) <article-title>Flore Mycologique d’Europe 3: Les Lépiotes. <italic><tp:taxon-name><tp:taxon-name-part taxon-name-part-type="family">Lepiotaceae</tp:taxon-name-part></tp:taxon-name></italic> Roze.</article-title><source>Documents mycologiques, Mémoire hors série</source><volume>3</volume>: <fpage>1</fpage>–<lpage>153</lpage>.</mixed-citation></ref><ref id="B178"><mixed-citation xmlns:xlink="http://www.w3.org/1999/xlink" xlink:type="simple"><person-group><name name-style="western"><surname>Vellinga</surname><given-names>E</given-names></name><name name-style="western"><surname>Contu</surname><given-names>M</given-names></name><name name-style="western"><surname>Vizzini</surname><given-names>A</given-names></name></person-group> (<year>2010</year>) <article-title><italic><tp:taxon-name><tp:taxon-name-part taxon-name-part-type="genus">Leucoagaricus</tp:taxon-name-part><tp:taxon-name-part taxon-name-part-type="species">decipiens</tp:taxon-name-part></tp:taxon-name></italic> and <italic><tp:taxon-name><tp:taxon-name-part taxon-name-part-type="genus">La.</tp:taxon-name-part><tp:taxon-name-part taxon-name-part-type="species">erythrophaeus</tp:taxon-name-part></tp:taxon-name></italic>, a new species pair in <tp:taxon-name><tp:taxon-name-part taxon-name-part-type="infraspecific-rank">sect.</tp:taxon-name-part><tp:taxon-name-part taxon-name-part-type="section">Piloselli</tp:taxon-name-part></tp:taxon-name>.</article-title><source>Mycologia</source><volume>102</volume>: <fpage>447</fpage>–<lpage>454</lpage>. <ext-link xlink:href="10.3852/09-164" ext-link-type="doi" xlink:type="simple">https://doi.org/10.3852/09-164</ext-link></mixed-citation></ref><ref id="B21"><mixed-citation xmlns:xlink="http://www.w3.org/1999/xlink" xlink:type="simple"><person-group><name name-style="western"><surname>Asif</surname><given-names>M</given-names></name><name name-style="western"><surname>Saba</surname><given-names>M</given-names></name><name name-style="western"><surname>Raza</surname><given-names>M</given-names></name><name name-style="western"><surname>Vellinga</surname><given-names>EC</given-names></name></person-group> (<year>2024</year>) <article-title>Molecular insights into fungal diversity reveal three novel species of <italic><tp:taxon-name><tp:taxon-name-part taxon-name-part-type="genus">Leucocoprinus</tp:taxon-name-part></tp:taxon-name></italic> from southern Punjab, Pakistan.</article-title><source>Mycologia</source><volume>116</volume>(<issue>4</issue>): <fpage>601</fpage>–<lpage>620</lpage>. <ext-link xlink:href="10.1080/00275514.2024.2351769" ext-link-type="doi" xlink:type="simple">https://doi.org/10.1080/00275514.2024.2351769</ext-link></mixed-citation></ref><ref id="B96"><mixed-citation xmlns:xlink="http://www.w3.org/1999/xlink" xlink:type="simple"><person-group><name name-style="western"><surname>Kooij</surname><given-names>PW</given-names></name><name name-style="western"><surname>Sulastri</surname><given-names>MP</given-names></name><name name-style="western"><surname>Rodrigues</surname><given-names>A</given-names></name><name name-style="western"><surname>Gaya</surname><given-names>E</given-names></name></person-group> (<year>2024</year>) Disentangling the basidiomycete family <italic><tp:taxon-name><tp:taxon-name-part taxon-name-part-type="family">Agaricaceae</tp:taxon-name-part></tp:taxon-name></italic>. Mycological Progress 23: 75. <ext-link xlink:href="10.1007/s11557-024-02011-w" ext-link-type="doi" xlink:type="simple">https://doi.org/10.1007/s11557-024-02011-w</ext-link></mixed-citation></ref><ref id="B198"><mixed-citation xmlns:xlink="http://www.w3.org/1999/xlink" xlink:type="simple"><person-group><name name-style="western"><surname>Yang</surname><given-names>KL</given-names></name><name name-style="western"><surname>Lin</surname><given-names>JY</given-names></name><name name-style="western"><surname>Li</surname><given-names>G-M</given-names></name><name name-style="western"><surname>Li</surname><given-names>T</given-names></name><name name-style="western"><surname>Yang</surname><given-names>ZL</given-names></name></person-group> (<year>2024</year>) <article-title>Rediscovering <italic><tp:taxon-name><tp:taxon-name-part taxon-name-part-type="genus">Leucoagaricus</tp:taxon-name-part><tp:taxon-name-part taxon-name-part-type="species">sinicus</tp:taxon-name-part></tp:taxon-name></italic>, with the recognition of <italic><tp:taxon-name><tp:taxon-name-part taxon-name-part-type="genus">Leucoagaricus</tp:taxon-name-part></tp:taxon-name></italic> and <italic><tp:taxon-name><tp:taxon-name-part taxon-name-part-type="genus">Leucocoprinus</tp:taxon-name-part></tp:taxon-name></italic> as separate genera, and two new genera in <tp:taxon-name><tp:taxon-name-part taxon-name-part-type="family">Agaricaceae</tp:taxon-name-part> (<tp:taxon-name-part taxon-name-part-type="subgenus">Basidiomycota</tp:taxon-name-part>)</tp:taxon-name>.</article-title><source>Phytotaxa</source><volume>676</volume>(<issue>3</issue>): <fpage>199</fpage>–<lpage>255</lpage>. <ext-link xlink:href="10.11646/phytotaxa.676.3.1" ext-link-type="doi" xlink:type="simple">https://doi.org/10.11646/phytotaxa.676.3.1</ext-link></mixed-citation></ref><ref id="B128"><mixed-citation xmlns:xlink="http://www.w3.org/1999/xlink" xlink:type="simple"><person-group><name name-style="western"><surname>Moreau</surname><given-names>P-A</given-names></name><name name-style="western"><surname>Bellanger</surname><given-names>J-M</given-names></name><name name-style="western"><surname>Biancardini</surname><given-names>S</given-names></name><name name-style="western"><surname>Richard</surname><given-names>F</given-names></name></person-group> (<year>2015</year>) <article-title><italic><tp:taxon-name><tp:taxon-name-part taxon-name-part-type="genus">Albomagister</tp:taxon-name-part><tp:taxon-name-part taxon-name-part-type="species">alesandrii</tp:taxon-name-part></tp:taxon-name></italic> sp. nov., un nouvel element du patrimoine naturel de la Corse.</article-title><source>Bulletin Semestriel de la Fédération des Associations Mycologiques Méditerranéennes</source><volume>48</volume>: <fpage>7</fpage>–<lpage>14</lpage>.</mixed-citation></ref><ref id="B182"><mixed-citation xmlns:xlink="http://www.w3.org/1999/xlink" xlink:type="simple"><person-group><name name-style="western"><surname>Vizzini</surname><given-names>A</given-names></name><name name-style="western"><surname>Consiglio</surname><given-names>G</given-names></name><name name-style="western"><surname>Ercole</surname><given-names>E</given-names></name><name name-style="western"><surname>Setti</surname><given-names>L</given-names></name></person-group> (<year>2016</year>) <article-title><italic><tp:taxon-name><tp:taxon-name-part taxon-name-part-type="genus">Pseudoporpoloma</tp:taxon-name-part></tp:taxon-name></italic>, a new genus for <italic><tp:taxon-name><tp:taxon-name-part taxon-name-part-type="genus">Agaricus</tp:taxon-name-part><tp:taxon-name-part taxon-name-part-type="species">pes-caprae</tp:taxon-name-part></tp:taxon-name></italic> (<italic><tp:taxon-name><tp:taxon-name-part taxon-name-part-type="order">Agaricales</tp:taxon-name-part></tp:taxon-name></italic>, <italic><tp:taxon-name><tp:taxon-name-part taxon-name-part-type="family">Tricholomataceae</tp:taxon-name-part></tp:taxon-name></italic>).</article-title><source>Phytotaxa</source><volume>243</volume>(<issue>3</issue>): <fpage>271</fpage>–<lpage>280</lpage>. <ext-link xlink:href="10.11646/phytotaxa.243.3.5" ext-link-type="doi" xlink:type="simple">https://doi.org/10.11646/phytotaxa.243.3.5</ext-link></mixed-citation></ref><ref id="B184"><mixed-citation xmlns:xlink="http://www.w3.org/1999/xlink" xlink:type="simple"><person-group><name name-style="western"><surname>Vizzini</surname><given-names>A</given-names></name><name name-style="western"><surname>Consiglio</surname><given-names>G</given-names></name><name name-style="western"><surname>Setti</surname><given-names>L</given-names></name></person-group> (<year>2020b</year>) <article-title>Testing spore amyloidity in <italic><tp:taxon-name><tp:taxon-name-part taxon-name-part-type="order">Agaricales</tp:taxon-name-part></tp:taxon-name></italic> under light microscope: the case study of <italic><tp:taxon-name><tp:taxon-name-part taxon-name-part-type="genus">Tricholoma</tp:taxon-name-part></tp:taxon-name></italic>.</article-title><source>IMA Fungus</source><volume>11</volume>(<issue>1</issue>): <fpage>24</fpage>. <ext-link xlink:href="10.1186/s43008-020-00046-8" ext-link-type="doi" xlink:type="simple">https://doi.org/10.1186/s43008-020-00046-8</ext-link></mixed-citation></ref><ref id="B185"><mixed-citation xmlns:xlink="http://www.w3.org/1999/xlink" xlink:type="simple"><person-group><name name-style="western"><surname>Vizzini</surname><given-names>A</given-names></name><name name-style="western"><surname>Alvarado</surname><given-names>P</given-names></name><name name-style="western"><surname>Consiglio</surname><given-names>G</given-names></name><name name-style="western"><surname>Marchetti</surname><given-names>M</given-names></name><name name-style="western"><surname>Xu</surname><given-names>J</given-names></name></person-group> (<year>2024</year>) <article-title>Family matters inside the order <italic><tp:taxon-name><tp:taxon-name-part taxon-name-part-type="order">Agaricales</tp:taxon-name-part></tp:taxon-name></italic>: systematic reorganization and classification of incertae sedis clitocyboid, pleurotoid and tricholomatoid taxa based on an updated 6-gene phylogeny.</article-title><source>Studies in Mycology</source><volume>107</volume>: <fpage>67</fpage>–<lpage>148</lpage>. <ext-link xlink:href="10.3114/sim.2024.107.02" ext-link-type="doi" xlink:type="simple">https://doi.org/10.3114/sim.2024.107.02</ext-link></mixed-citation></ref><ref id="B52"><mixed-citation xmlns:xlink="http://www.w3.org/1999/xlink" xlink:type="simple"><person-group><name name-style="western"><surname>Corriol</surname><given-names>G</given-names></name><name name-style="western"><surname>Jargeat</surname><given-names>P</given-names></name></person-group> (<year>2018</year>) <article-title><italic><tp:taxon-name><tp:taxon-name-part taxon-name-part-type="genus">Albomagister</tp:taxon-name-part><tp:taxon-name-part taxon-name-part-type="species">virgineus</tp:taxon-name-part></tp:taxon-name></italic> sp. nov., a second species of <italic><tp:taxon-name><tp:taxon-name-part taxon-name-part-type="genus">Albomagister</tp:taxon-name-part></tp:taxon-name></italic> in Europe.</article-title><source>Current Research in Environmental &amp; Applied Mycology (CREAM)</source><volume>8</volume>(<issue>2</issue>): <fpage>162</fpage>–<lpage>171</lpage>. <ext-link xlink:href="10.5943/cream/8/2/1" ext-link-type="doi" xlink:type="simple">https://doi.org/10.5943/cream/8/2/1</ext-link></mixed-citation></ref><ref id="B153"><mixed-citation xmlns:xlink="http://www.w3.org/1999/xlink" xlink:type="simple"><person-group><name name-style="western"><surname>Sánchez-García</surname><given-names>M</given-names></name><name name-style="western"><surname>Adamčíková</surname><given-names>K</given-names></name><name name-style="western"><surname>Moreau</surname><given-names>P-A</given-names></name><name name-style="western"><surname>Vizzini</surname><given-names>A</given-names></name><name name-style="western"><surname>Jančovičová</surname><given-names>S</given-names></name><name name-style="western"><surname>Kiran</surname><given-names>M</given-names></name><name name-style="western"><surname>Caboň</surname><given-names>M</given-names></name><name name-style="western"><surname>Matheny</surname><given-names>PB</given-names></name><name name-style="western"><surname>Adamčík</surname><given-names>S</given-names></name></person-group> (<year>2021</year>) <article-title>The genus <italic><tp:taxon-name><tp:taxon-name-part taxon-name-part-type="genus">Dermoloma</tp:taxon-name-part></tp:taxon-name></italic> is more diverse than expected and forms a monophyletic lineage in the <italic><tp:taxon-name><tp:taxon-name-part taxon-name-part-type="family">Tricholomataceae</tp:taxon-name-part></tp:taxon-name></italic>.</article-title><source>Mycological Progress</source><volume>20</volume>: <fpage>11</fpage>–<lpage>25</lpage>. <ext-link xlink:href="10.1007/s11557-020-01651-y" ext-link-type="doi" xlink:type="simple">https://doi.org/10.1007/s11557-020-01651-y</ext-link></mixed-citation></ref><ref id="B120"><mixed-citation xmlns:xlink="http://www.w3.org/1999/xlink" xlink:type="simple"><person-group><name name-style="western"><surname>Matheny</surname><given-names>PB</given-names></name><name name-style="western"><surname>Lebeuf</surname><given-names>R</given-names></name><name name-style="western"><surname>Sánchez-García</surname><given-names>M</given-names></name><name name-style="western"><surname>Graddy</surname><given-names>MG</given-names></name><name name-style="western"><surname>Trudell</surname><given-names>SA</given-names></name><name name-style="western"><surname>Wood</surname><given-names>MG</given-names></name><name name-style="western"><surname>Vellinga</surname><given-names>EC</given-names></name></person-group> (<year>2024</year>) <article-title>Four new species of <tp:taxon-name><tp:taxon-name-part taxon-name-part-type="genus">Albomagister</tp:taxon-name-part> (<tp:taxon-name-part taxon-name-part-type="subgenus">Agaricales</tp:taxon-name-part>)</tp:taxon-name> from eastern North America.</article-title><source>Botany</source><volume>102</volume>: <fpage>355</fpage>–<lpage>365</lpage>. <ext-link xlink:href="10.1139/cjb-2024-0058" ext-link-type="doi" xlink:type="simple">https://doi.org/10.1139/cjb-2024-0058</ext-link></mixed-citation></ref></ref-list></tp:taxon-treatment>
