# Supplementary material for: ﻿Pseudobaeosporoideae, a new subfamily within the Tricholomataceae for the genus Pseudobaeospora (Agaricales, Tricholomatineae) based on morphological and molecular inference
Source: IMA Fungus. 2025 Mar 13;16:e144994. doi: 10.3897/imafungus.16.144994 (PMC11926610; doi:10.3897/imafungus.16.144994)
Supplement: XML Treatment for Pseudobaeospora pillodii [file imafungus.16.144994-treatment2.xml]

<!DOCTYPE tp:taxon-treatment
  PUBLIC "-//TaxonX//DTD Taxonomic Treatment Publishing DTD v0 20100105//EN" "tax-treatment-NSO.dtd">
<tp:taxon-treatment xmlns:tp="http://www.plazi.org/taxpub"><tp:treatment-meta><kwd-group><label>Taxon classification</label><kwd>
                <named-content content-type="kingdom">Fungi</named-content>
              </kwd><kwd>
                <named-content content-type="order">Agaricales</named-content>
              </kwd><kwd>
                <named-content content-type="family">Tricholomataceae</named-content>
              </kwd></kwd-group><mixed-citation publication-type="journal"><person-group><name><surname>Vizzini</surname><given-names>Alfredo</given-names></name><name><surname>Consiglio</surname><given-names>Giovanni</given-names></name><name><surname>Adamčíková</surname><given-names>Katarína</given-names></name><name><surname>Setti</surname><given-names>Ledo</given-names></name><name><surname>Adamčík</surname><given-names>Slavomír</given-names></name></person-group><article-title>﻿<italic><tp:taxon-name><tp:taxon-name-part taxon-name-part-type="subfamily" reg="Pseudobaeosporoideae">Pseudobaeosporoideae</tp:taxon-name-part></tp:taxon-name></italic>, a new subfamily within the <italic><tp:taxon-name><tp:taxon-name-part taxon-name-part-type="family" reg="Tricholomataceae">Tricholomataceae</tp:taxon-name-part></tp:taxon-name></italic> for the genus <italic><tp:taxon-name><tp:taxon-name-part taxon-name-part-type="genus" reg="Pseudobaeospora">Pseudobaeospora</tp:taxon-name-part></tp:taxon-name></italic> (<italic><tp:taxon-name><tp:taxon-name-part taxon-name-part-type="order" reg="Agaricales">Agaricales</tp:taxon-name-part></tp:taxon-name></italic>, <italic><tp:taxon-name><tp:taxon-name-part taxon-name-part-type="suborder" reg="Tricholomatineae">Tricholomatineae</tp:taxon-name-part></tp:taxon-name></italic>) based on morphological and molecular inference</article-title><source>IMA Fungus</source><day>13</day><month>03</month><year>2025</year><volume>16</volume><pub-id pub-id-type="doi">10.3897/imafungus.16.144994</pub-id></mixed-citation></tp:treatment-meta><tp:nomenclature><label>﻿</label><tp:taxon-name>
              <object-id xmlns:xlink="http://www.w3.org/1999/xlink" content-type="arpha" xlink:type="simple">63233F0E-DC7C-565C-AFDB-F8ECB11180BC</object-id>
              <tp:taxon-name-part taxon-name-part-type="genus" reg="Pseudobaeospora">Pseudobaeospora</tp:taxon-name-part>
              <tp:taxon-name-part taxon-name-part-type="species" reg="pillodii">pillodii</tp:taxon-name-part>
            </tp:taxon-name><tp:taxon-authority>(Quél.) Wasser, Flora Gribov Ukrainy. Agarikoyve Griby (Kiev): 220 (1980)</tp:taxon-authority><xref ref-type="fig" rid="F4">Figs 4d, g</xref><xref ref-type="fig" rid="F5">, 5</xref><xref ref-type="fig" rid="F6">, 6</xref><tp:nomenclature-citation-list><tp:nomenclature-citation><tp:taxon-name>
                  <tp:taxon-name-part taxon-name-part-type="genus" reg="Pseudobaeospora">Pseudobaeospora</tp:taxon-name-part>
                  <tp:taxon-name-part taxon-name-part-type="species" reg="pillodii">pillodii</tp:taxon-name-part>
                </tp:taxon-name><comment>(Quél.) E. Horak, Revue Mycol., Paris 29(1–2): 73 (1964), Nom. inval., Art. 41.3 (Shenzhen Code).</comment></tp:nomenclature-citation><tp:nomenclature-citation><tp:taxon-name>
                  <tp:taxon-name-part taxon-name-part-type="genus" reg="Collybia">Collybia</tp:taxon-name-part>
                  <tp:taxon-name-part taxon-name-part-type="species" reg="pillodii">pillodii</tp:taxon-name-part>
                </tp:taxon-name><comment>Quél. [as ‘pillodi’] Basionym, C. r. Assoc. Franç. Avancem. Sci. 18(2): 509 (1890) [1889].</comment></tp:nomenclature-citation><tp:nomenclature-citation><tp:taxon-name>
                  <tp:taxon-name-part taxon-name-part-type="genus" reg="Pseudobaeospora"/>
                  <tp:taxon-name-part taxon-name-part-type="species" reg="oligophylla"/>
                </tp:taxon-name><comment>= <tp:taxon-name><tp:taxon-name-part taxon-name-part-type="genus" reg="Pseudobaeospora">Pseudobaeospora</tp:taxon-name-part><tp:taxon-name-part taxon-name-part-type="species" reg="oligophylla">oligophylla</tp:taxon-name-part></tp:taxon-name> (Singer) Singer, Lilloa 22: 438 (1951) [1949]. </comment></tp:nomenclature-citation><tp:nomenclature-citation><tp:taxon-name>
                  <tp:taxon-name-part taxon-name-part-type="genus" reg="Baeospora">Baeospora</tp:taxon-name-part>
                  <tp:taxon-name-part taxon-name-part-type="species" reg="oligophylla">oligophylla</tp:taxon-name-part>
                </tp:taxon-name><comment>Singer, Basionym, Revue Mycol., Paris 3(4–5): 194 (1938).</comment></tp:nomenclature-citation><tp:nomenclature-citation><tp:taxon-name>
                  <tp:taxon-name-part taxon-name-part-type="genus" reg="Agaricus"/>
                  <tp:taxon-name-part taxon-name-part-type="species" reg="microsporus"/>
                </tp:taxon-name><comment>= ? <tp:taxon-name><tp:taxon-name-part taxon-name-part-type="genus" reg="Agaricus">Agaricus</tp:taxon-name-part> (<tp:taxon-name-part taxon-name-part-type="subgenus" reg="Tricholoma">Tricholoma</tp:taxon-name-part>) <tp:taxon-name-part taxon-name-part-type="species" reg="microsporus">microsporus</tp:taxon-name-part></tp:taxon-name> Ellis <italic>sensu</italic><xref ref-type="bibr" rid="B59">Desjardin (2004)</xref> non <italic>sensu</italic><xref ref-type="bibr" rid="B159">Singer (1942)</xref>. </comment></tp:nomenclature-citation></tp:nomenclature-citation-list></tp:nomenclature><tp:treatment-sec sec-type="Lectotype of Collybia pillodii" id="SECID0EQDAI"><title>Lectotype of <italic><tp:taxon-name><tp:taxon-name-part taxon-name-part-type="genus" reg="Collybia">Collybia</tp:taxon-name-part><tp:taxon-name-part taxon-name-part-type="species" reg="pillodii">pillodii</tp:taxon-name-part></tp:taxon-name></italic>.</title><p>(selected here, MBT10024681): Quélet’s original plate, 1890, C.R. Ass. franç. Av. Sci. 18: pl. XV, fig. 4. Fig. <xref ref-type="fig" rid="F4">4g</xref></p></tp:treatment-sec><tp:treatment-sec sec-type="Epitype of Collybia pillodii" id="SECID0EFEAI"><title>Epitype of <italic><tp:taxon-name><tp:taxon-name-part taxon-name-part-type="genus" reg="Collybia">Collybia</tp:taxon-name-part><tp:taxon-name-part taxon-name-part-type="species" reg="pillodii">pillodii</tp:taxon-name-part></tp:taxon-name></italic>.</title><p>(designated here, MBT10024682): FRANCE • Savoie, Bourg-Saint-Maurice, Arc 1800, under <italic><tp:taxon-name><tp:taxon-name-part taxon-name-part-type="genus" reg="Alnus">Alnus</tp:taxon-name-part><tp:taxon-name-part taxon-name-part-type="species" reg="alnobetula">alnobetula</tp:taxon-name-part></tp:taxon-name></italic> (Ehrh.) K. Koch, 27 August 2006, leg. P-A Moreau (LIP PAM06082703).</p></tp:treatment-sec><tp:treatment-sec sec-type="Selected iconography" id="SECID0ECFAI"><title>Selected iconography.</title><p><xref ref-type="bibr" rid="B114">Ludwig (2000</xref>: 152, 70.1); <xref ref-type="bibr" rid="B147">Ronikier and Moreau (2007</xref>: 1b, c); <xref ref-type="bibr" rid="B129">Morozova and Popov (2013</xref>: pl. I-1); <xref ref-type="bibr" rid="B46">Christan and Rexer (2020</xref>: 41).</p></tp:treatment-sec><tp:treatment-sec sec-type="description" id="SECID0EYFAI"><title>Selected descriptions.</title><p><xref ref-type="bibr" rid="B104">Kühner and Romagnesi (1954</xref>: 92, as <italic><tp:taxon-name><tp:taxon-name-part taxon-name-part-type="genus" reg="Collybia">Collybia</tp:taxon-name-part><tp:taxon-name-part taxon-name-part-type="species" reg="pillodii">pillodii</tp:taxon-name-part></tp:taxon-name></italic>); <xref ref-type="bibr" rid="B85">Horak (1968</xref>: 511–513, as <italic><tp:taxon-name><tp:taxon-name-part taxon-name-part-type="genus" reg="Pseudobaeospora">P.</tp:taxon-name-part><tp:taxon-name-part taxon-name-part-type="species" reg="oligophylla">oligophylla</tp:taxon-name-part></tp:taxon-name></italic>); <xref ref-type="bibr" rid="B143">Redhead (1982</xref>: 217, as <italic><tp:taxon-name><tp:taxon-name-part taxon-name-part-type="genus" reg="Pseudobaeospora">P.</tp:taxon-name-part><tp:taxon-name-part taxon-name-part-type="species" reg="pillodii">pillodii</tp:taxon-name-part></tp:taxon-name></italic>, no data on presence/absence of clamp-connections); <xref ref-type="bibr" rid="B30">Bas (2003</xref>: 192–193, as <italic><tp:taxon-name><tp:taxon-name-part taxon-name-part-type="genus" reg="Pseudobaeospora">P.</tp:taxon-name-part><tp:taxon-name-part taxon-name-part-type="species" reg="pillodii">pillodii</tp:taxon-name-part></tp:taxon-name></italic>, 194–195 as <italic><tp:taxon-name><tp:taxon-name-part taxon-name-part-type="genus" reg="Pseudobaeospora">P.</tp:taxon-name-part><tp:taxon-name-part taxon-name-part-type="species" reg="oligophylla">oligophylla</tp:taxon-name-part></tp:taxon-name></italic>); <xref ref-type="bibr" rid="B129">Morozova and Popov (2013</xref>: 129–130, as <italic><tp:taxon-name><tp:taxon-name-part taxon-name-part-type="genus" reg="Pseudobaeospora">P.</tp:taxon-name-part><tp:taxon-name-part taxon-name-part-type="species" reg="pillodii">pillodii</tp:taxon-name-part></tp:taxon-name></italic>, in Russian).</p></tp:treatment-sec><tp:treatment-sec sec-type="description" id="SECID0EUIAI"><title>Description.</title><p><bold><italic>Spores</italic></bold> (2.8–)3.3–3.7–4.2(–5.6) × (2.5–)2.9–3.1–3.4(–4.2) µm (288/5/5), Q = (0.96–)1.07–1.19–1.32(–1.69), V = (10.2–)14.6–19.8–25.0(–46.1) μm<sup>3</sup>, globose to subglobose or broadly ellipsoid in frontal and side view, wall up to 0.2–0.3 µm thick, smooth, colorless in L4; hilar appendix prominent, 0.5–0.8 µm long (Fig. <xref ref-type="fig" rid="F6">6c–f</xref>). <bold><italic>Basidia</italic></bold> 16–17.5 × 5–6 µm, mostly tetraspored but also bispored, clavate, sterigmata up to 5 µm long. <bold><italic>Hymenophoral trama</italic></bold> regular to subregular, consisting of up to 8 µm wide hyphae, colorless in L4. <bold>Hymenial cystidia</bold> absent. <bold><italic>Pileipellis</italic></bold> suprapellis as a quite compact (dense) cutis of broadly ellipsoid up to 16 µm wide hyphae mixed with cylindrical, up to 8 µm wide hyphae, with rounded apex, slightly gelatinized, smooth, sometimes ascendant and forming small trichodermic patches; subpellis formed by broadly ellipsoid, densely septate hyphae up to 10 µm wide (Fig. <xref ref-type="fig" rid="F5">5a–h</xref>). Pigments brownish, intracellular. <bold><italic>Stipitipellis</italic></bold> of cylindrical, up to 6 µm wide hyphae (Fig. <xref ref-type="fig" rid="F6">6a</xref>). <bold><italic>Stipititrama</italic></bold> of up to 16 µm wide hyphae. <bold><italic>Caulocystidia</italic></bold> usually present, clustered, versiform, thin-walled, colorless, up to 6 µm wide (Fig. <xref ref-type="fig" rid="F6">6b</xref>). <bold><italic>Clamp-connections</italic></bold> absent everywhere.</p></tp:treatment-sec><tp:treatment-sec sec-type="Specimen examined" id="SECID0ENKAI"><title>Specimen examined.</title><p>FRANCE • Savoie, Bourg-Saint-Maurice, Arc 1800, under <italic><tp:taxon-name><tp:taxon-name-part taxon-name-part-type="genus" reg="Alnus">Alnus</tp:taxon-name-part><tp:taxon-name-part taxon-name-part-type="species" reg="alnobetula">alnobetula</tp:taxon-name-part></tp:taxon-name></italic> (Ehrh.) K. Koch, 27 August 2006, leg. P-A Moreau (LIP PAM06082703, epitype of <italic><tp:taxon-name><tp:taxon-name-part taxon-name-part-type="genus" reg="Collybia">C.</tp:taxon-name-part><tp:taxon-name-part taxon-name-part-type="species" reg="pillodii">pillodii</tp:taxon-name-part></tp:taxon-name></italic>). NORWAY • Innlandet, Lesja, Joris delta, Flommarkskog med gråor, 12 August 2021, leg. T.E. Brandrud, S. Khalsa &amp; P.G. Larsen (O-F:258872). POLAND • Western Tatra Mts., Sarnia Skala massif, northern slope, at the top, alt. 1375 m, <italic><tp:taxon-name><tp:taxon-name-part taxon-name-part-type="genus" reg="Pinetum">Pinetum</tp:taxon-name-part><tp:taxon-name-part taxon-name-part-type="species" reg="mugi">mugi</tp:taxon-name-part><tp:taxon-name-part taxon-name-part-type="subspecies" reg="carpaticum">carpaticum</tp:taxon-name-part></tp:taxon-name></italic>, on litter, 22 August 2001, leg. A. Ronikier (KRAM-F:53298); ibidem, 8 September 2001, leg. A. Ronikier (KRAM-F:53314). RUSSIA • Republic of Karachay-Cherkessia, Teberda State Nature Reserve, Dzhemagat Gorge, 1881 m, on the soil on the border of floodplain forest and meadow, 13 August 2009, leg. E.S. Popov, det. O.V. Morozova (LE 254346).</p></tp:treatment-sec><tp:treatment-sec sec-type="notes" id="SECID0EYLAI"><title>Notes.</title><p><italic><tp:taxon-name><tp:taxon-name-part taxon-name-part-type="genus" reg="Collybia">Collybia</tp:taxon-name-part><tp:taxon-name-part taxon-name-part-type="species" reg="pillodii">pillodii</tp:taxon-name-part></tp:taxon-name></italic> was described and illustrated by the French mycologist Lucien <xref ref-type="bibr" rid="B140">Quélet (1890)</xref> from Jura hills as a very small entirely violet species with a campanulate to convex pruinose pileus, whitish pileus margin, adnate and distant lamellae paler than the pileus, a fistulous and slender rooting stipe bristling at the base with white and radiant rhizoids, very thin violaceous context, and minute subglobose to ovoid spores. He reported its spores as minutely aculeate (“finement aculeolée”), but his observation was probably incorrect because it was not confirmed by all the subsequent authors who observed always smooth spores. The species was later described in detail by <xref ref-type="bibr" rid="B104">Kühner and Romagnesi (1954)</xref>, who suggested its possibly placement in <tp:taxon-name><tp:taxon-name-part taxon-name-part-type="genus" reg="Tricholoma">Tricholoma</tp:taxon-name-part><tp:taxon-name-part taxon-name-part-type="infraspecific-rank">section</tp:taxon-name-part><tp:taxon-name-part taxon-name-part-type="section" reg="Liposperma">Liposperma</tp:taxon-name-part></tp:taxon-name>. <xref ref-type="bibr" rid="B65">Favre (1960)</xref> believed that the species was better placed within the tribe Orcellées (see below) in sense of Kühner (see <xref ref-type="bibr" rid="B103">Kühner and Romagnesi 1953</xref>, <xref ref-type="bibr" rid="B101">Kühner 1969</xref> = <italic><tp:taxon-name><tp:taxon-name-part taxon-name-part-type="family" reg="Entolomataceae">Entolomataceae</tp:taxon-name-part></tp:taxon-name></italic>).</p><p>When <xref ref-type="bibr" rid="B158">Singer (1938)</xref> described <italic><tp:taxon-name><tp:taxon-name-part taxon-name-part-type="genus" reg="Baeospora">Baeospora</tp:taxon-name-part><tp:taxon-name-part taxon-name-part-type="species" reg="oligophylla">oligophylla</tp:taxon-name-part></tp:taxon-name></italic> he did not compare it to <italic><tp:taxon-name><tp:taxon-name-part taxon-name-part-type="genus" reg="Collybia">Collybia</tp:taxon-name-part><tp:taxon-name-part taxon-name-part-type="species" reg="pillodii">pillodii</tp:taxon-name-part></tp:taxon-name></italic> described 48 years earlier by <xref ref-type="bibr" rid="B140">Quélet (1890)</xref>. He merely noted that the latter species probably also belongs to the genus <italic><tp:taxon-name><tp:taxon-name-part taxon-name-part-type="genus" reg="Baeospora">Baeospora</tp:taxon-name-part></tp:taxon-name></italic> Singer. Then, when <xref ref-type="bibr" rid="B159">Singer (1942)</xref> established the genus <italic><tp:taxon-name><tp:taxon-name-part taxon-name-part-type="genus" reg="Pseudobaeospora">Pseudobaeospora</tp:taxon-name-part></tp:taxon-name></italic> for the species of <italic><tp:taxon-name><tp:taxon-name-part taxon-name-part-type="genus" reg="Baeospora">Baeospora</tp:taxon-name-part></tp:taxon-name></italic> with dextrinoid spores, he included only <italic><tp:taxon-name><tp:taxon-name-part taxon-name-part-type="genus" reg="Baeospora">B.</tp:taxon-name-part><tp:taxon-name-part taxon-name-part-type="species" reg="oligophylla">oligophylla</tp:taxon-name-part></tp:taxon-name></italic>. Both in the first and in second edition of “The <italic><tp:taxon-name><tp:taxon-name-part taxon-name-part-type="order" reg="Agaricales">Agaricales</tp:taxon-name-part></tp:taxon-name></italic> in modern taxonomy” (<xref ref-type="bibr" rid="B160">Singer 1951</xref>, <xref ref-type="bibr" rid="B161">1962</xref>), he placed the genus <italic><tp:taxon-name><tp:taxon-name-part taxon-name-part-type="genus" reg="Pseudobaeospora">Pseudobaeospora</tp:taxon-name-part></tp:taxon-name></italic> as closely related to <italic><tp:taxon-name><tp:taxon-name-part taxon-name-part-type="genus" reg="Lepiota">Lepiota</tp:taxon-name-part></tp:taxon-name></italic> (following the suggestions by <xref ref-type="bibr" rid="B112">Locquin 1952</xref>), and still monotypic with a single species, <italic><tp:taxon-name><tp:taxon-name-part taxon-name-part-type="genus" reg="Pseudobaeospora">P.</tp:taxon-name-part><tp:taxon-name-part taxon-name-part-type="species" reg="oligophylla">oligophylla</tp:taxon-name-part></tp:taxon-name></italic>; while <italic><tp:taxon-name><tp:taxon-name-part taxon-name-part-type="genus" reg="Collybia">Collybia</tp:taxon-name-part><tp:taxon-name-part taxon-name-part-type="species" reg="pillodii">pillodii</tp:taxon-name-part></tp:taxon-name></italic> was classified as a probable member of <tp:taxon-name><tp:taxon-name-part taxon-name-part-type="genus" reg="Collybia">Collybia</tp:taxon-name-part><tp:taxon-name-part taxon-name-part-type="infraspecific-rank">section</tp:taxon-name-part><tp:taxon-name-part taxon-name-part-type="section" reg="Iocephalae">Iocephalae</tp:taxon-name-part></tp:taxon-name> Singer.</p><p>The two species were placed together in one genus for the first time by <xref ref-type="bibr" rid="B84">Horak (1964)</xref>, who made an invalid combination <italic><tp:taxon-name><tp:taxon-name-part taxon-name-part-type="genus" reg="Pseudobaeospora">Pseudobaeospora</tp:taxon-name-part><tp:taxon-name-part taxon-name-part-type="species" reg="pillodii">pillodii</tp:taxon-name-part></tp:taxon-name></italic>, validated later by <xref ref-type="bibr" rid="B192">Wasser (1980)</xref>. In the third and fourth editions of “The <italic><tp:taxon-name><tp:taxon-name-part taxon-name-part-type="order" reg="Agaricales">Agaricales</tp:taxon-name-part></tp:taxon-name></italic> in modern taxonomy”, <xref ref-type="bibr" rid="B164">Singer (1975</xref>, <xref ref-type="bibr" rid="B165">1986</xref>) also followed Horak’s opinion including the two names in one genus.</p><p>Since type collections of Quélet’s <italic><tp:taxon-name><tp:taxon-name-part taxon-name-part-type="genus" reg="Collybia">Collybia</tp:taxon-name-part><tp:taxon-name-part taxon-name-part-type="species" reg="pillodii">pillodii</tp:taxon-name-part></tp:taxon-name></italic> and of <italic><tp:taxon-name><tp:taxon-name-part taxon-name-part-type="genus" reg="Baeospora">Baeospora</tp:taxon-name-part><tp:taxon-name-part taxon-name-part-type="species" reg="oligophylla">oligophylla</tp:taxon-name-part></tp:taxon-name></italic> (presumably kept in LE) do not exist (Olga Morozova, pers. comm.) and their very concise original descriptions are difficult to interpret there has been some speculation about the relation between <italic><tp:taxon-name><tp:taxon-name-part taxon-name-part-type="genus" reg="Pseudobaeospora">P.</tp:taxon-name-part><tp:taxon-name-part taxon-name-part-type="species" reg="pillodii">pillodii</tp:taxon-name-part></tp:taxon-name></italic> and <italic><tp:taxon-name><tp:taxon-name-part taxon-name-part-type="genus" reg="Pseudobaeospora">P.</tp:taxon-name-part><tp:taxon-name-part taxon-name-part-type="species" reg="oligophylla">oligophylla</tp:taxon-name-part></tp:taxon-name></italic> and depending on the authors these taxa were treated as two independent species (<xref ref-type="bibr" rid="B165">Singer 1986</xref>; <xref ref-type="bibr" rid="B29">Bas 2002</xref>, <xref ref-type="bibr" rid="B30">2003</xref>) or just one (<xref ref-type="bibr" rid="B84">Horak 1964</xref>, <xref ref-type="bibr" rid="B85">1968</xref>, <xref ref-type="bibr" rid="B86">2005</xref>; <xref ref-type="bibr" rid="B143">Redhead 1982</xref>; <xref ref-type="bibr" rid="B147">Ronikier and Moreau 2007</xref>; <xref ref-type="bibr" rid="B129">Morozova and Popov 2013</xref>; <xref ref-type="bibr" rid="B60">Desjardin et al. 2014</xref>; <xref ref-type="bibr" rid="B190">Voto 2021</xref>).</p><p><xref ref-type="bibr" rid="B30">Bas (2003)</xref> was the only author who provided a comparison of <italic><tp:taxon-name><tp:taxon-name-part taxon-name-part-type="genus" reg="Pseudobaeospora">P.</tp:taxon-name-part><tp:taxon-name-part taxon-name-part-type="species" reg="pillodii">pillodii</tp:taxon-name-part></tp:taxon-name></italic> and <italic><tp:taxon-name><tp:taxon-name-part taxon-name-part-type="genus" reg="Pseudobaeospora">P.</tp:taxon-name-part><tp:taxon-name-part taxon-name-part-type="species" reg="oligophylla">oligophylla</tp:taxon-name-part></tp:taxon-name></italic>. He mainly relied on his own collections, the original description of <italic><tp:taxon-name><tp:taxon-name-part taxon-name-part-type="genus" reg="Pseudobaeospora">P.</tp:taxon-name-part><tp:taxon-name-part taxon-name-part-type="species" reg="oligophylla">oligophylla</tp:taxon-name-part></tp:taxon-name></italic> (<xref ref-type="bibr" rid="B158">Singer 1938</xref>), the exhaustive descriptions of <italic><tp:taxon-name><tp:taxon-name-part taxon-name-part-type="genus" reg="Collybia">Collybia</tp:taxon-name-part><tp:taxon-name-part taxon-name-part-type="species" reg="pillodii">pillodii</tp:taxon-name-part></tp:taxon-name></italic> by Kühner (in <xref ref-type="bibr" rid="B104">Kühner and Romagnesi 1954</xref>) and of the Swiss specimens of <italic><tp:taxon-name><tp:taxon-name-part taxon-name-part-type="genus" reg="Pseudobaeospora">P.</tp:taxon-name-part><tp:taxon-name-part taxon-name-part-type="species" reg="pillodii">pillodii</tp:taxon-name-part></tp:taxon-name></italic> by <xref ref-type="bibr" rid="B85">Horak (1968)</xref>. He distinguished <italic><tp:taxon-name><tp:taxon-name-part taxon-name-part-type="genus" reg="Pseudobaeospora">P.</tp:taxon-name-part><tp:taxon-name-part taxon-name-part-type="species" reg="oligophylla">oligophylla</tp:taxon-name-part></tp:taxon-name></italic> by a cutis type of pileipellis with cystidioid, repent to ascending, terminal elements compared to a simple undifferentiated cutis of <italic><tp:taxon-name><tp:taxon-name-part taxon-name-part-type="genus" reg="Pseudobaeospora">P.</tp:taxon-name-part><tp:taxon-name-part taxon-name-part-type="species" reg="pillodii">pillodii</tp:taxon-name-part></tp:taxon-name></italic>. These conclusions were later questioned by <xref ref-type="bibr" rid="B147">Ronikier and Moreau (2007)</xref> who, after finding and studying specimens at various stages of development, proposed to consider both taxa as synonyms, giving the priority to <italic><tp:taxon-name><tp:taxon-name-part taxon-name-part-type="genus" reg="Pseudobaeospora">P.</tp:taxon-name-part><tp:taxon-name-part taxon-name-part-type="species" reg="pillodii">pillodii</tp:taxon-name-part></tp:taxon-name></italic> as an older name. They concluded that the cutis-like pileipellis observed by Bas as characteristic of <italic><tp:taxon-name><tp:taxon-name-part taxon-name-part-type="genus" reg="Pseudobaeospora">P.</tp:taxon-name-part><tp:taxon-name-part taxon-name-part-type="species" reg="pillodii">pillodii</tp:taxon-name-part></tp:taxon-name></italic> is only the tardive stage of the subtrichodermic pileipellis found in young specimens named as <italic><tp:taxon-name><tp:taxon-name-part taxon-name-part-type="genus" reg="Pseudobaeospora">P.</tp:taxon-name-part><tp:taxon-name-part taxon-name-part-type="species" reg="oligophylla">oligophylla</tp:taxon-name-part></tp:taxon-name></italic>.</p><p>Our analyses, which did not take into account the developmental stage of the basidiomes as they were carried out on only herbarium (fungarium) material, show that regardless of the presence or absence of ascending pileocystidioid terminal elements (which in our opinion depends more on the point of the pileus where the sampling is taken) all the collections are molecularly conspecific (Figs <xref ref-type="fig" rid="F2">2</xref>, <xref ref-type="fig" rid="F3">3</xref>), and thus supporting the conclusions of <xref ref-type="bibr" rid="B84">Horak (1964</xref>, <xref ref-type="bibr" rid="B85">1968</xref>), <xref ref-type="bibr" rid="B143">Redhead (1982)</xref>, and <xref ref-type="bibr" rid="B147">Ronikier and Moreau (2007)</xref>. Accordingly, Quélet’s illustration of <italic><tp:taxon-name><tp:taxon-name-part taxon-name-part-type="genus" reg="Collybia">Collybia</tp:taxon-name-part><tp:taxon-name-part taxon-name-part-type="species" reg="pillodii">pillodii</tp:taxon-name-part></tp:taxon-name></italic> (<xref ref-type="bibr" rid="B140">Quélet 1890</xref>) is selected above as lectotype and a sequenced French collection (LIP PAM06082703), also studied in <xref ref-type="bibr" rid="B147">Ronikier and Moreau (2007)</xref>, is established as epitype of <italic><tp:taxon-name><tp:taxon-name-part taxon-name-part-type="genus" reg="Collybia">C.</tp:taxon-name-part><tp:taxon-name-part taxon-name-part-type="species" reg="pillodii">pillodii</tp:taxon-name-part></tp:taxon-name></italic>.</p><p>According to the results of our study, <italic><tp:taxon-name><tp:taxon-name-part taxon-name-part-type="genus" reg="Pseudobaeospora">P.</tp:taxon-name-part><tp:taxon-name-part taxon-name-part-type="species" reg="pillodii">pillodii</tp:taxon-name-part></tp:taxon-name></italic> is characterized by very small to small, very slender (e.g., pileus 1–15 mm wide, stipe 10–55 (70) × 0.2–2.0 mm), brownish lilac, entirely purplish coloured basidiome except its whitish pileus margin, spaced lamellae (L = 12–19, l = 0–3), a non-striate pileus, a stipe with basal rhizoids, subglobose to broadly ellipsoid spores (on average not exceeding 4 µm in length), basidia prevailingly tetrasporic (few specimens have been found with 2-spored basidia only, e.g., <xref ref-type="bibr" rid="B103">Kühner and Romagnesi 1953</xref>) as well with 2- and 4- spored basidia sometimes even on one lamella (e.g., <xref ref-type="bibr" rid="B147">Ronikier and Moreau 2007</xref>, our observations), cheilocystidia absent (but reported as basidioliform by <xref ref-type="bibr" rid="B84">Horak 1964</xref> or filiform by <xref ref-type="bibr" rid="B158">Singer 1938</xref>), suprapellis as a cutis with (subtrichodermoid) or without ascending terminal (pileocystidioid) elements, that is negative to pallid or turns very pale grayish-greenish in KOH, clamp-connections absent. Kühner (in <xref ref-type="bibr" rid="B104">Kühner and Romagnesi 1954</xref>) pointed out that all the specimens he examined were haploparthenogenic (apogamic, with uninucleate hyphae).</p><p><italic><tp:taxon-name><tp:taxon-name-part taxon-name-part-type="genus" reg="Pseudobaeospora">Pseudobaeospora</tp:taxon-name-part><tp:taxon-name-part taxon-name-part-type="species" reg="pillodii">pillodii</tp:taxon-name-part></tp:taxon-name></italic> was originally described from a deciduous mountain forest (<xref ref-type="bibr" rid="B140">Quélet 1890</xref>) and is often reported from <italic><tp:taxon-name><tp:taxon-name-part taxon-name-part-type="genus" reg="Alnus">Alnus</tp:taxon-name-part></tp:taxon-name></italic> Mill. litter (Kühner in <xref ref-type="bibr" rid="B104">Kühner and Romagnesi 1954</xref>; <xref ref-type="bibr" rid="B65">Favre 1960</xref>; <xref ref-type="bibr" rid="B30">Bas 2003</xref>; <xref ref-type="bibr" rid="B147">Ronikier and Moreau 2007</xref>; <xref ref-type="bibr" rid="B186">von Bonsdorff et al. 2012</xref> etc.) as well as from subalpine coniferous litter (<xref ref-type="bibr" rid="B158">Singer 1938</xref>; Kühner in <xref ref-type="bibr" rid="B104">Kühner and Romagnesi 1954</xref>; <xref ref-type="bibr" rid="B84">Horak 1964</xref>, <xref ref-type="bibr" rid="B85">1968</xref>; <xref ref-type="bibr" rid="B40">Bresinsky and Schmid-Heckel 1982</xref>; <xref ref-type="bibr" rid="B143">Redhead 1982</xref>; <xref ref-type="bibr" rid="B147">Ronikier and Moreau 2007</xref>; <xref ref-type="bibr" rid="B106">Læssøe 2008</xref>, <xref ref-type="bibr" rid="B107">2012</xref>; <xref ref-type="bibr" rid="B129">Morozova and Popov 2013</xref>; <xref ref-type="bibr" rid="B46">Christan and Rexer 2020</xref>) or other subalpine plant communities, such as <italic><tp:taxon-name><tp:taxon-name-part taxon-name-part-type="genus" reg="Salix">Salix</tp:taxon-name-part></tp:taxon-name></italic> L. shrubs, the Athyrio-Sorbetum association (<xref ref-type="bibr" rid="B41">Bujakiewicz 2004</xref>) or <italic><tp:taxon-name><tp:taxon-name-part taxon-name-part-type="genus" reg="Rhododendron">Rhododendron</tp:taxon-name-part></tp:taxon-name></italic> L. shrubs (<xref ref-type="bibr" rid="B192">Wasser 1980</xref>). As suggested by <xref ref-type="bibr" rid="B147">Ronikier and Moreau (2007)</xref>, it might be a nitrophilic saprotrophic species, to be sought in other nitrogen-rich organic substrates. It is reported from Asia (Siberia), Europe (France, Germany, Norway, Poland, Switzerland, Russia), and North America (Canada) (<xref ref-type="bibr" rid="B158">Singer 1938</xref>; <xref ref-type="bibr" rid="B84">Horak 1964</xref>, <xref ref-type="bibr" rid="B85">1968</xref>; <xref ref-type="bibr" rid="B143">Redhead 1982</xref>; <xref ref-type="bibr" rid="B30">Bas 2003</xref>; <xref ref-type="bibr" rid="B147">Ronikier and Moreau 2007</xref>; <xref ref-type="bibr" rid="B106">Læssøe 2008</xref>, <xref ref-type="bibr" rid="B107">2012</xref>; <xref ref-type="bibr" rid="B129">Morozova and Popov 2013</xref>; <xref ref-type="bibr" rid="B46">Christan and Rexer 2020</xref>; <xref ref-type="bibr" rid="B190">Voto 2021</xref>). <xref ref-type="bibr" rid="B90">Jamoni (1997)</xref> described a <italic><tp:taxon-name><tp:taxon-name-part taxon-name-part-type="genus" reg="Pseudobaeospora">Pseudobaeospora</tp:taxon-name-part></tp:taxon-name></italic> collection (on only one basidiome in very poor condition) from subalpine Piedmont (Italy) near <italic><tp:taxon-name><tp:taxon-name-part taxon-name-part-type="genus" reg="Alnus">Alnus</tp:taxon-name-part><tp:taxon-name-part taxon-name-part-type="species" reg="incana">incana</tp:taxon-name-part></tp:taxon-name></italic> which may represent <italic><tp:taxon-name><tp:taxon-name-part taxon-name-part-type="genus" reg="Pseudobaeospora">P.</tp:taxon-name-part><tp:taxon-name-part taxon-name-part-type="species" reg="pillodii">pillodii</tp:taxon-name-part></tp:taxon-name></italic> due to its tetrasporic basidia, clampless hyphae and absence of cheilocystidia, but unfortunately the specimen can no longer be found in any fungarium.</p><p>There are several interesting observations on <italic><tp:taxon-name><tp:taxon-name-part taxon-name-part-type="genus" reg="Pseudobaeospora">P.</tp:taxon-name-part><tp:taxon-name-part taxon-name-part-type="species" reg="oligophylla">oligophylla</tp:taxon-name-part></tp:taxon-name></italic> or <italic><tp:taxon-name><tp:taxon-name-part taxon-name-part-type="genus" reg="Pseudobaeospora">P.</tp:taxon-name-part><tp:taxon-name-part taxon-name-part-type="species" reg="pillodii">pillodii</tp:taxon-name-part></tp:taxon-name></italic> which were not confirmed by other authors and require further investigation. <xref ref-type="bibr" rid="B65">Favre (1960)</xref> and <xref ref-type="bibr" rid="B102">Kühner (1980)</xref> reported a lilac-purplish or pinkish spore deposit for <italic><tp:taxon-name><tp:taxon-name-part taxon-name-part-type="genus" reg="Pseudobaeospora">P.</tp:taxon-name-part><tp:taxon-name-part taxon-name-part-type="species" reg="pillodii">pillodii</tp:taxon-name-part></tp:taxon-name></italic>. Bon (in <xref ref-type="bibr" rid="B91">Jamoni and Bon 1996</xref>) cited some French collections of <italic><tp:taxon-name><tp:taxon-name-part taxon-name-part-type="genus" reg="Pseudobaeospora">P.</tp:taxon-name-part><tp:taxon-name-part taxon-name-part-type="species" reg="pillodii">pillodii</tp:taxon-name-part></tp:taxon-name></italic> consisting of only albinotic basidiomes, but these may represent white <italic><tp:taxon-name><tp:taxon-name-part taxon-name-part-type="genus" reg="Pseudobaeospora">Pseudobaeospora</tp:taxon-name-part></tp:taxon-name></italic> species which were described later (e.g., <xref ref-type="bibr" rid="B29">Bas 2002</xref>, <xref ref-type="bibr" rid="B30">2003</xref>).</p><p>For a single collection named <italic><tp:taxon-name><tp:taxon-name-part taxon-name-part-type="genus" reg="Pseudobaeospora">P.</tp:taxon-name-part><tp:taxon-name-part taxon-name-part-type="species" reg="oligophylla">oligophylla</tp:taxon-name-part></tp:taxon-name></italic> in sense of Bas, the collector, N. Dam, noted that some rhizoids were connected to small ochraceous tubers (presumably sclerotia) in the soil, as in <italic><tp:taxon-name><tp:taxon-name-part taxon-name-part-type="genus" reg="Collybia">Collybia</tp:taxon-name-part><tp:taxon-name-part taxon-name-part-type="species" reg="tuberosa">tuberosa</tp:taxon-name-part></tp:taxon-name></italic> (Bull.) P. Kumm. (cited in <xref ref-type="bibr" rid="B30">Bas 2003</xref>; <italic><tp:taxon-name><tp:taxon-name-part taxon-name-part-type="family" reg="Clitocybaceae">Clitocybaceae</tp:taxon-name-part></tp:taxon-name></italic> Vizzini, Consiglio &amp; M. Marchetti, <italic><tp:taxon-name><tp:taxon-name-part taxon-name-part-type="suborder" reg="Tricholomatineae">Tricholomatineae</tp:taxon-name-part></tp:taxon-name></italic>).</p><p>The presence of bisporic and/or tetrasporic basidia in basidiomes and/or collections of the same species found in <italic><tp:taxon-name><tp:taxon-name-part taxon-name-part-type="genus" reg="Pseudobaeospora">P.</tp:taxon-name-part><tp:taxon-name-part taxon-name-part-type="species" reg="pillodii">pillodii</tp:taxon-name-part></tp:taxon-name></italic> should not be surprising as, apart from <italic><tp:taxon-name><tp:taxon-name-part taxon-name-part-type="genus" reg="Pseudobaeospora">P.</tp:taxon-name-part><tp:taxon-name-part taxon-name-part-type="species" reg="wipapatiae">wipapatiae</tp:taxon-name-part></tp:taxon-name></italic> and <italic><tp:taxon-name><tp:taxon-name-part taxon-name-part-type="genus" reg="Agaricus">Agaricus</tp:taxon-name-part><tp:taxon-name-part taxon-name-part-type="species" reg="fuscolilacinus">fuscolilacinus</tp:taxon-name-part></tp:taxon-name></italic> Peck (that according to <xref ref-type="bibr" rid="B59">Desjardin 2004</xref> belongs to <italic><tp:taxon-name><tp:taxon-name-part taxon-name-part-type="genus" reg="Pseudobaeospora">Pseudobaeospora</tp:taxon-name-part></tp:taxon-name></italic>) for which only bisporic basidiomes are known (<xref ref-type="bibr" rid="B59">Desjardin 2004</xref>; <xref ref-type="bibr" rid="B60">Desjardin et al. 2014</xref>), some other species, e.g., <italic><tp:taxon-name><tp:taxon-name-part taxon-name-part-type="genus" reg="Pseudobaeospora">P.</tp:taxon-name-part><tp:taxon-name-part taxon-name-part-type="species" reg="brunnea">brunnea</tp:taxon-name-part></tp:taxon-name></italic>, <italic><tp:taxon-name><tp:taxon-name-part taxon-name-part-type="genus" reg="Pseudobaeospora">P.</tp:taxon-name-part><tp:taxon-name-part taxon-name-part-type="species" reg="cyanea">cyanea</tp:taxon-name-part></tp:taxon-name></italic>, <italic><tp:taxon-name><tp:taxon-name-part taxon-name-part-type="genus" reg="Pseudobaeospora">P.</tp:taxon-name-part><tp:taxon-name-part taxon-name-part-type="species" reg="lilacina">lilacina</tp:taxon-name-part></tp:taxon-name></italic>, show a mixture of (1)2- and 4-spored basidia (<xref ref-type="bibr" rid="B30">Bas 2003</xref>; <xref ref-type="bibr" rid="B16">Arauzo 2011a</xref>; <xref ref-type="bibr" rid="B197">Wu et al. 2017</xref>; <xref ref-type="bibr" rid="B190">Voto 2021</xref>), <italic><tp:taxon-name><tp:taxon-name-part taxon-name-part-type="genus" reg="Pseudobaeospora">P.</tp:taxon-name-part><tp:taxon-name-part taxon-name-part-type="species" reg="pyrifera">pyrifera</tp:taxon-name-part></tp:taxon-name></italic> collections with 2–4 spored basidia and others only 4-spored (see below), and for <italic><tp:taxon-name><tp:taxon-name-part taxon-name-part-type="genus" reg="Pseudobaeospora">P.</tp:taxon-name-part><tp:taxon-name-part taxon-name-part-type="species" reg="taluna">taluna</tp:taxon-name-part></tp:taxon-name></italic> three collections from Tasmania are 4-spored, and one from Victoria, 2-spored (<xref ref-type="bibr" rid="B55">Craig et al. 2023</xref>).</p><p><italic><tp:taxon-name><tp:taxon-name-part taxon-name-part-type="genus" reg="Pseudobaeospora">Pseudobaeospora</tp:taxon-name-part><tp:taxon-name-part taxon-name-part-type="species" reg="pillodii">pillodii</tp:taxon-name-part></tp:taxon-name></italic> was the only clamp-less species reported from Europe so far before this publication (see below). <italic><tp:taxon-name><tp:taxon-name-part taxon-name-part-type="genus" reg="Pseudobaeospora">Pseudobaeospora</tp:taxon-name-part></tp:taxon-name></italic> sp. described in <xref ref-type="bibr" rid="B5">Adamčík and Ripková (2004b)</xref> based on a single clamp-less basidiome collected among <italic><tp:taxon-name><tp:taxon-name-part taxon-name-part-type="genus" reg="Molinia">Molinia</tp:taxon-name-part></tp:taxon-name></italic> sp. under <italic><tp:taxon-name><tp:taxon-name-part taxon-name-part-type="genus" reg="Alnus">Alnus</tp:taxon-name-part><tp:taxon-name-part taxon-name-part-type="species" reg="glutinosa">glutinosa</tp:taxon-name-part></tp:taxon-name></italic> (L.) Gaertn., from Czech Republic, is distinguished mainly by a very minute basidiome (pileus 4.5 mm wide and stipe 20 × 0.6 mm), pileus with 1–1.5 mm long marginal striation, very sparse lamellae (L = 11, l = 0–1), well-developed versiform to irregular cheilocystidia 21–33 × 2.5–6.0 µm, strictly bisporic basidia, a pseudoparenchymatic subpellis of 9–24 µm wide hyphae, and spores longer than 4 µm on average.</p><p><tp:taxon-name><tp:taxon-name-part taxon-name-part-type="genus" reg="Agaricus">Agaricus</tp:taxon-name-part> (<tp:taxon-name-part taxon-name-part-type="subgenus" reg="Tricholoma">Tricholoma</tp:taxon-name-part>) <tp:taxon-name-part taxon-name-part-type="species" reg="microsporus">microsporus</tp:taxon-name-part></tp:taxon-name> Ellis (Nom. illegit., Art. 53.1, Shenzhen Code) is, based on the data provided by <xref ref-type="bibr" rid="B59">Desjardin (2004)</xref> who examined its holotype collection (“<italic>this species forms violet basidiomes with a thin cutis-type pileipellis that overlays a subcellular hypodermium</italic>, <italic>has dextrinoid basidiospores 4–5 × 3.5–4.5 µm, lacks cheilocystidia, lacks clamp connections, and does not discolor in KOH</italic>”), and the original description (<xref ref-type="bibr" rid="B63">Ellis 1874</xref>, stipe with “<italic>long, spreading, pale-yellowish hairs at base</italic>”), a possible older synonym of <italic><tp:taxon-name><tp:taxon-name-part taxon-name-part-type="genus" reg="Pseudobaeospora">P.</tp:taxon-name-part><tp:taxon-name-part taxon-name-part-type="species" reg="pillodii">pillodii</tp:taxon-name-part></tp:taxon-name></italic>.</p><fig id="F4" position="float" orientation="portrait"><object-id xmlns:xlink="http://www.w3.org/1999/xlink" content-type="doi" xlink:type="simple">10.3897/imafungus.16.144994.figure4</object-id><object-id xmlns:xlink="http://www.w3.org/1999/xlink" content-type="arpha" xlink:type="simple">B502A496-9C25-5EB7-A0CE-A03EF188DE4A</object-id><label>Figure 4.</label><caption><p>Basidiomes of some sequenced <italic><tp:taxon-name><tp:taxon-name-part taxon-name-part-type="genus" reg="Pseudobaeospora">Pseudobaeospora</tp:taxon-name-part></tp:taxon-name></italic> collections. <bold>a</bold><italic><tp:taxon-name><tp:taxon-name-part taxon-name-part-type="genus" reg="Pseudobaeospora">P.</tp:taxon-name-part><tp:taxon-name-part taxon-name-part-type="species" reg="calcarea">calcarea</tp:taxon-name-part></tp:taxon-name></italic> (LIP PAM06090111-FR2013078); <bold>b</bold><italic><tp:taxon-name><tp:taxon-name-part taxon-name-part-type="genus" reg="Pseudobaeospora">P.</tp:taxon-name-part><tp:taxon-name-part taxon-name-part-type="species" reg="cyanea">cyanea</tp:taxon-name-part></tp:taxon-name></italic> (GDOR M3986); <bold>c</bold><tp:taxon-name><tp:taxon-name-part taxon-name-part-type="genus" reg="Pseudobaeospora">P.</tp:taxon-name-part><tp:taxon-name-part taxon-name-part-type="species" reg="laguncularis">laguncularis</tp:taxon-name-part><tp:taxon-name-part taxon-name-part-type="infraspecific-rank">var.</tp:taxon-name-part><tp:taxon-name-part taxon-name-part-type="variety" reg="denudata">denudata</tp:taxon-name-part></tp:taxon-name> (LIP PAM99101004-FR2013079); <bold>d</bold><italic><tp:taxon-name><tp:taxon-name-part taxon-name-part-type="genus" reg="Pseudobaeospora">P.</tp:taxon-name-part><tp:taxon-name-part taxon-name-part-type="species" reg="pillodii">pillodii</tp:taxon-name-part></tp:taxon-name></italic> (KRAM F-53314); <bold>e</bold><italic><tp:taxon-name><tp:taxon-name-part taxon-name-part-type="genus" reg="Pseudobaeospora">P.</tp:taxon-name-part><tp:taxon-name-part taxon-name-part-type="species" reg="terrayi">terrayi</tp:taxon-name-part></tp:taxon-name></italic> (SAV-F:3317, holotype); <bold>f</bold><italic><tp:taxon-name><tp:taxon-name-part taxon-name-part-type="genus" reg="Pseudobaeospora">P.</tp:taxon-name-part><tp:taxon-name-part taxon-name-part-type="species" reg="terrayi">terrayi</tp:taxon-name-part></tp:taxon-name></italic> (SAV-F:20813). Lectotype of. <italic><tp:taxon-name><tp:taxon-name-part taxon-name-part-type="genus" reg="Collybia">C.</tp:taxon-name-part><tp:taxon-name-part taxon-name-part-type="species" reg="pillodii">pillodii</tp:taxon-name-part></tp:taxon-name></italic>; <bold>g</bold> Quélet’s original plate, pl. XV, fig. 4. Photos: <bold>a, c</bold> by P.A. Moreau; <bold>b</bold> by D. Gisotti; <bold>d</bold> by A. Ronikier; <bold>e, f</bold> by S. Jančovičová.</p></caption><graphic xmlns:xlink="http://www.w3.org/1999/xlink" xlink:href="imafungus-16-e144994-g004.jpg" position="float" orientation="portrait" xlink:type="simple" id="oo_1279428.jpg"><uri content-type="original_file" xlink:type="simple">https://binary.pensoft.net/fig/1279428</uri></graphic></fig><fig id="F5" position="float" orientation="portrait"><object-id xmlns:xlink="http://www.w3.org/1999/xlink" content-type="doi" xlink:type="simple">10.3897/imafungus.16.144994.figure5</object-id><object-id xmlns:xlink="http://www.w3.org/1999/xlink" content-type="arpha" xlink:type="simple">53B4331B-D989-515D-8EF6-2AA8710A5915</object-id><label>Figure 5.</label><caption><p><italic><tp:taxon-name><tp:taxon-name-part taxon-name-part-type="genus" reg="Pseudobaeospora">Pseudobaeospora</tp:taxon-name-part><tp:taxon-name-part taxon-name-part-type="species" reg="pillodii">pillodii</tp:taxon-name-part></tp:taxon-name></italic>, microscopic features. Pileipellis. <bold>a–c</bold> (KRAM F-53298); <bold>d</bold> (KRAM F-53314); <bold>e, f</bold> (LE 254346); <bold>g, h</bold> (O-F:258872); <bold>a–h</bold> in ammoniacal Congo red. Scale bars: 10 µm (<bold>a–c</bold>); 20 µm (<bold>e–h</bold>). Photos by L. Setti.</p></caption><graphic xmlns:xlink="http://www.w3.org/1999/xlink" xlink:href="imafungus-16-e144994-g005.jpg" position="float" orientation="portrait" xlink:type="simple" id="oo_1279429.jpg"><uri content-type="original_file" xlink:type="simple">https://binary.pensoft.net/fig/1279429</uri></graphic></fig><fig id="F6" position="float" orientation="portrait"><object-id xmlns:xlink="http://www.w3.org/1999/xlink" content-type="doi" xlink:type="simple">10.3897/imafungus.16.144994.figure6</object-id><object-id xmlns:xlink="http://www.w3.org/1999/xlink" content-type="arpha" xlink:type="simple">89121FF6-C6CE-5567-9D23-2A57293008E2</object-id><label>Figure 6.</label><caption><p><italic><tp:taxon-name><tp:taxon-name-part taxon-name-part-type="genus" reg="Pseudobaeospora">Pseudobaeospora</tp:taxon-name-part><tp:taxon-name-part taxon-name-part-type="species" reg="pillodii">pillodii</tp:taxon-name-part></tp:taxon-name></italic>, microscopic features. Stipitipellis. <bold>a</bold> (KRAM F-53298); <bold>b</bold> (KRAM F-53314). Spores; <bold>c</bold> (KRAM F-53298); <bold>d</bold> (KRAM F-53314); <bold>e</bold> (LE 254346); <bold>f</bold> (O-F:258872); <bold>a–f</bold> in ammoniacal Congo red. Scale bars: 10 µm (<bold>a</bold>); 20 µm (<bold>b</bold>); 5 µm (<bold>c–f</bold>). Photos by L. Setti.</p></caption><graphic xmlns:xlink="http://www.w3.org/1999/xlink" xlink:href="imafungus-16-e144994-g006.jpg" position="float" orientation="portrait" xlink:type="simple" id="oo_1279430.jpg"><uri content-type="original_file" xlink:type="simple">https://binary.pensoft.net/fig/1279430</uri></graphic></fig></tp:treatment-sec><tp:treatment-sec><!--Section generated to contain objects referenced in tp:taxon-treatment.--><fig id="F2" position="float" orientation="portrait"><object-id xmlns:xlink="http://www.w3.org/1999/xlink" content-type="doi" xlink:type="simple">10.3897/imafungus.16.144994.figure2</object-id><object-id xmlns:xlink="http://www.w3.org/1999/xlink" content-type="arpha" xlink:type="simple">1AEE305A-FDD6-5F63-A518-67494FB2946F</object-id><label>Figure 2.</label><caption><p>Mid-point rooted Bayesian phylogeny (<abbrev xmlns:xlink="http://www.w3.org/1999/xlink" xlink:title="nuclear ribosomal internal transcribed spacer" id="ABBRID0EBCAG" xlink:type="simple">nrITS</abbrev>, <abbrev xmlns:xlink="http://www.w3.org/1999/xlink" xlink:title="nuclear ribosomal large subunit ribosomal DNA" id="ABBRID0EFCAG" xlink:type="simple">nrLSU</abbrev>, <abbrev xmlns:xlink="http://www.w3.org/1999/xlink" xlink:title="nuclear ribosomal small subunit ribosomal DNA" id="ABBRID0EJCAG" xlink:type="simple">nrSSU</abbrev>, <italic><abbrev xmlns:xlink="http://www.w3.org/1999/xlink" xlink:title="DNA-directed RNA polymerase II subunit 2 gene" id="ABBRID0EOCAG" xlink:type="simple">RPB2</abbrev></italic>-exons) of the <italic><tp:taxon-name><tp:taxon-name-part taxon-name-part-type="family" reg="Tricholomataceae">Tricholomataceae</tp:taxon-name-part></tp:taxon-name></italic> s.s. Nodes were annotated with Bayesian <abbrev xmlns:xlink="http://www.w3.org/1999/xlink" xlink:title="posterior probability" id="ABBRID0EZCAG" xlink:type="simple">PP</abbrev> (left) and <abbrev xmlns:xlink="http://www.w3.org/1999/xlink" xlink:title="Maximum likelihood bootstrap proportion" id="ABBRID0E4CAG" xlink:type="simple">ML BP</abbrev> (right) values, with the significance threshold considered as Bayesian <abbrev xmlns:xlink="http://www.w3.org/1999/xlink" xlink:title="posterior probability" id="ABBRID0EBDAG" xlink:type="simple">PP</abbrev> ≥ 0.95 and/or <abbrev xmlns:xlink="http://www.w3.org/1999/xlink" xlink:title="Maximum likelihood bootstrap proportion" id="ABBRID0EFDAG" xlink:type="simple">ML BP</abbrev> ≥ 70%. Subsignificant support values were annotated in parentheses. Boldface names represent samples sequenced for this study.</p></caption><graphic xmlns:xlink="http://www.w3.org/1999/xlink" xlink:href="imafungus-16-e144994-g002.jpg" position="float" orientation="portrait" xlink:type="simple" id="oo_1279426.jpg"><uri content-type="original_file" xlink:type="simple">https://binary.pensoft.net/fig/1279426</uri></graphic></fig><fig id="F3" position="float" orientation="portrait"><object-id xmlns:xlink="http://www.w3.org/1999/xlink" content-type="doi" xlink:type="simple">10.3897/imafungus.16.144994.figure3</object-id><object-id xmlns:xlink="http://www.w3.org/1999/xlink" content-type="arpha" xlink:type="simple">6FDEA6E3-A533-5DA5-9F63-A5ED5A501F64</object-id><label>Figure 3.</label><caption><p>Bayesian inference phylogram built with ITS nucleotide sequence of <italic><tp:taxon-name><tp:taxon-name-part taxon-name-part-type="genus" reg="Pseudobaeospora">Pseudobaeospora</tp:taxon-name-part></tp:taxon-name></italic>, rooted with <italic><tp:taxon-name><tp:taxon-name-part taxon-name-part-type="genus" reg="Tricholoma">Tricholoma</tp:taxon-name-part><tp:taxon-name-part taxon-name-part-type="species" reg="inamoenum">inamoenum</tp:taxon-name-part></tp:taxon-name></italic> (<italic><tp:taxon-name><tp:taxon-name-part taxon-name-part-type="family" reg="Tricholomataceae">Tricholomataceae</tp:taxon-name-part></tp:taxon-name></italic>) as outgroup. Nodes were annotated with Bayesian <abbrev xmlns:xlink="http://www.w3.org/1999/xlink" xlink:title="posterior probability" id="ABBRID0EPEAG" xlink:type="simple">PP</abbrev> (left) and <abbrev xmlns:xlink="http://www.w3.org/1999/xlink" xlink:title="Maximum likelihood bootstrap proportion" id="ABBRID0ETEAG" xlink:type="simple">ML BP</abbrev> (right) values, with the significance threshold considered as Bayesian <abbrev xmlns:xlink="http://www.w3.org/1999/xlink" xlink:title="posterior probability" id="ABBRID0EXEAG" xlink:type="simple">PP</abbrev> ≥ 0.95 and/or <abbrev xmlns:xlink="http://www.w3.org/1999/xlink" xlink:title="Maximum likelihood bootstrap proportion" id="ABBRID0E2EAG" xlink:type="simple">ML BP</abbrev> ≥ 70%. Subsignificant support values were annotated in parentheses. Boldface names represent samples sequenced for this study. Clades are named following <xref ref-type="bibr" rid="B55">Craig et al. (2023)</xref>.</p></caption><graphic xmlns:xlink="http://www.w3.org/1999/xlink" xlink:href="imafungus-16-e144994-g003.jpg" position="float" orientation="portrait" xlink:type="simple" id="oo_1279427.jpg"><uri content-type="original_file" xlink:type="simple">https://binary.pensoft.net/fig/1279427</uri></graphic></fig></tp:treatment-sec><ref-list><ref id="B59"><mixed-citation xmlns:xlink="http://www.w3.org/1999/xlink" xlink:type="simple"><person-group><name name-style="western"><surname>Desjardin</surname><given-names>DE</given-names></name></person-group> (<year>2004</year>) <article-title>A new species of <italic><tp:taxon-name><tp:taxon-name-part taxon-name-part-type="genus">Pseudobaeospora</tp:taxon-name-part></tp:taxon-name></italic> from California.</article-title><source>Mycotaxon</source><volume>90</volume>(<issue>1</issue>): <fpage>69</fpage>–<lpage>76</lpage>.</mixed-citation></ref><ref id="B159"><mixed-citation xmlns:xlink="http://www.w3.org/1999/xlink" xlink:type="simple"><person-group><name name-style="western"><surname>Singer</surname><given-names>R</given-names></name></person-group> (<year>1942</year>) <article-title>Type studies on agarics.</article-title><source>Lloydia</source><volume>5</volume>: <fpage>97</fpage>–<lpage>135</lpage>.</mixed-citation></ref><ref id="B114"><mixed-citation xmlns:xlink="http://www.w3.org/1999/xlink" xlink:type="simple"><person-group><name name-style="western"><surname>Ludwig</surname><given-names>E</given-names></name></person-group> (<year>2000</year>) Pilzkompendium, Band 1, Abbildungen. IHW-Verlag, Eching, 1–192.</mixed-citation></ref><ref id="B147"><mixed-citation xmlns:xlink="http://www.w3.org/1999/xlink" xlink:type="simple"><person-group><name name-style="western"><surname>Ronikier</surname><given-names>A</given-names></name><name name-style="western"><surname>Moreau</surname><given-names>P-A</given-names></name></person-group> (<year>2007</year>) <italic><tp:taxon-name><tp:taxon-name-part taxon-name-part-type="genus">Pseudobaeospora</tp:taxon-name-part><tp:taxon-name-part taxon-name-part-type="species">pillodii</tp:taxon-name-part></tp:taxon-name></italic> and <italic><tp:taxon-name><tp:taxon-name-part taxon-name-part-type="genus">P.</tp:taxon-name-part><tp:taxon-name-part taxon-name-part-type="species">oligophylla</tp:taxon-name-part></tp:taxon-name></italic> (<italic><tp:taxon-name><tp:taxon-name-part taxon-name-part-type="family">Tricholomataceae</tp:taxon-name-part></tp:taxon-name></italic>, <italic><tp:taxon-name><tp:taxon-name-part taxon-name-part-type="phylum">Basidiomycota</tp:taxon-name-part></tp:taxon-name></italic>): two names for one species? Nova Hedwigia 84(1–2): 167–174. <ext-link xlink:href="10.1127/0029-5035/2007/0084-0167" ext-link-type="doi" xlink:type="simple">https://doi.org/10.1127/0029-5035/2007/0084-0167</ext-link></mixed-citation></ref><ref id="B129"><mixed-citation xmlns:xlink="http://www.w3.org/1999/xlink" xlink:type="simple"><person-group><name name-style="western"><surname>Morozova</surname><given-names>OV</given-names></name><name name-style="western"><surname>Popov</surname><given-names>ES</given-names></name></person-group> (<year>2013</year>) <article-title>New records of two species of the genus <italic><tp:taxon-name><tp:taxon-name-part taxon-name-part-type="genus">Pseudobaeospora</tp:taxon-name-part></tp:taxon-name></italic> (<italic><tp:taxon-name><tp:taxon-name-part taxon-name-part-type="phylum">Basidiomycota</tp:taxon-name-part></tp:taxon-name></italic>, <italic><tp:taxon-name><tp:taxon-name-part taxon-name-part-type="order">Agaricales</tp:taxon-name-part></tp:taxon-name></italic>) from Russia.</article-title><source>Novosti Sistematiki Nizshikh Rastenii</source><volume>47</volume>: <fpage>127</fpage>–<lpage>134</lpage>. <ext-link xlink:href="10.31111/nsnr/2013.47.127" ext-link-type="doi" xlink:type="simple">https://doi.org/10.31111/nsnr/2013.47.127</ext-link></mixed-citation></ref><ref id="B46"><mixed-citation xmlns:xlink="http://www.w3.org/1999/xlink" xlink:type="simple"><person-group><name name-style="western"><surname>Christan</surname><given-names>J</given-names></name><name name-style="western"><surname>Rexer</surname><given-names>KH</given-names></name></person-group> (<year>2020</year>) <italic><tp:taxon-name><tp:taxon-name-part taxon-name-part-type="genus">Pseudobaeospora</tp:taxon-name-part><tp:taxon-name-part taxon-name-part-type="species">pillodii</tp:taxon-name-part></tp:taxon-name></italic> (Quél.) Wasser 1980 – Laub-wald-Purpurblatt. <tp:taxon-name><tp:taxon-name-part taxon-name-part-type="kingdom">Fungi</tp:taxon-name-part></tp:taxon-name> selecti Bavariae 41. Mycologia Bavarica 20: 145.</mixed-citation></ref><ref id="B104"><mixed-citation xmlns:xlink="http://www.w3.org/1999/xlink" xlink:type="simple"><person-group><name name-style="western"><surname>Kühner</surname><given-names>R</given-names></name><name name-style="western"><surname>Romagnesi</surname><given-names>H</given-names></name></person-group> (<year>1954</year>) <article-title>Compléments à la Flore Analytique. III. Espèces nouvelles, critiques ou rares de Pleurotacées, Marasmiacées et Tricholomacées.</article-title><source>Bulletin de la Société des Naturalistes d’Oyonnax</source><volume>8</volume>: <fpage>74</fpage>–<lpage>131</lpage>.</mixed-citation></ref><ref id="B85"><mixed-citation xmlns:xlink="http://www.w3.org/1999/xlink" xlink:type="simple"><person-group><name name-style="western"><surname>Horak</surname><given-names>E</given-names></name></person-group> (<year>1968</year>) <article-title>Synopsis Generum Agaricalium.</article-title><source>Beiträge zur Kryptogamenflora der Schweiz</source><volume>13</volume>: <fpage>1</fpage>–<lpage>742</lpage>.</mixed-citation></ref><ref id="B143"><mixed-citation xmlns:xlink="http://www.w3.org/1999/xlink" xlink:type="simple"><person-group><name name-style="western"><surname>Redhead</surname><given-names>SA</given-names></name></person-group> (<year>1982</year>) <italic><tp:taxon-name><tp:taxon-name-part taxon-name-part-type="genus">Pseudobaeospora</tp:taxon-name-part><tp:taxon-name-part taxon-name-part-type="species">pillodii</tp:taxon-name-part></tp:taxon-name></italic>. <tp:taxon-name><tp:taxon-name-part taxon-name-part-type="kingdom">Fungi</tp:taxon-name-part></tp:taxon-name> Canadensis 217.</mixed-citation></ref><ref id="B30"><mixed-citation xmlns:xlink="http://www.w3.org/1999/xlink" xlink:type="simple"><person-group><name name-style="western"><surname>Bas</surname><given-names>C</given-names></name></person-group> (<year>2003</year>) <article-title>A reconnaissance of the genus <italic><tp:taxon-name><tp:taxon-name-part taxon-name-part-type="genus">Pseudobaeospora</tp:taxon-name-part></tp:taxon-name></italic> in Europe II.</article-title><source>Persoonia</source><volume>18</volume>(<issue>2</issue>): <fpage>163</fpage>–<lpage>199</lpage>.</mixed-citation></ref><ref id="B140"><mixed-citation xmlns:xlink="http://www.w3.org/1999/xlink" xlink:type="simple"><person-group><name name-style="western"><surname>Quélet</surname><given-names>L</given-names></name></person-group> (<year>1890</year>) <article-title>[1889]. Quelques espèces critiques ou nouvelles de la Flore mycologique de France.</article-title><source>Compte Rendu de la Association Française pour l’Avancement des Sciences</source><volume>18</volume>(<issue>2</issue>): <fpage>508</fpage>–<lpage>514</lpage>.</mixed-citation></ref><ref id="B65"><mixed-citation xmlns:xlink="http://www.w3.org/1999/xlink" xlink:type="simple"><person-group><name name-style="western"><surname>Favre</surname><given-names>J</given-names></name></person-group> (<year>1960</year>) <article-title>Catalogue descriptif des champignons supérieurs de la zone subalpine du Parc National Suisse.</article-title><source>Ergebn Wiss Untersuch Schweiz Nationalparkes</source><volume>6</volume>: <fpage>323</fpage>–<lpage>610</lpage>.</mixed-citation></ref><ref id="B103"><mixed-citation xmlns:xlink="http://www.w3.org/1999/xlink" xlink:type="simple"><person-group><name name-style="western"><surname>Kühner</surname><given-names>R</given-names></name><name name-style="western"><surname>Romagnesi</surname><given-names>H</given-names></name></person-group> (<year>1953</year>) Flore Analytique des Champignons Supérieurs (Agarics, Bolets, Chanterelles). Masson, Paris, 1–556.</mixed-citation></ref><ref id="B101"><mixed-citation xmlns:xlink="http://www.w3.org/1999/xlink" xlink:type="simple"><person-group><name name-style="western"><surname>Kühner</surname><given-names>R</given-names></name></person-group> (<year>1969</year>) Contribution ä la systématique des Orcellées. Bulletin mensuel de la Société linnéenne de Lyon 38: 247.</mixed-citation></ref><ref id="B158"><mixed-citation xmlns:xlink="http://www.w3.org/1999/xlink" xlink:type="simple"><person-group><name name-style="western"><surname>Singer</surname><given-names>R</given-names></name></person-group> (<year>1938</year>) <article-title>Notes sur quelques <italic>Basidiomycetes</italic>.</article-title><source>Revue de Mycologie</source><volume>3</volume>(<issue>6</issue>): <fpage>187</fpage>–<lpage>199</lpage>.</mixed-citation></ref><ref id="B160"><mixed-citation xmlns:xlink="http://www.w3.org/1999/xlink" xlink:type="simple"><person-group><name name-style="western"><surname>Singer</surname><given-names>R</given-names></name></person-group> (<year>1951</year>) <article-title>[1949] The <italic><tp:taxon-name><tp:taxon-name-part taxon-name-part-type="order">Agaricales</tp:taxon-name-part></tp:taxon-name></italic> in modern taxonomy.</article-title><source>Lilloa</source><volume>22</volume>: <fpage>1</fpage>–<lpage>832</lpage>.</mixed-citation></ref><ref id="B161"><mixed-citation xmlns:xlink="http://www.w3.org/1999/xlink" xlink:type="simple"><person-group><name name-style="western"><surname>Singer</surname><given-names>R</given-names></name></person-group> (<year>1962</year>) The <italic><tp:taxon-name><tp:taxon-name-part taxon-name-part-type="order">Agaricales</tp:taxon-name-part></tp:taxon-name></italic> in modern taxonomy. 2<sup>nd</sup> edition. J. Cramer, Weinheim, 1–915.</mixed-citation></ref><ref id="B112"><mixed-citation xmlns:xlink="http://www.w3.org/1999/xlink" xlink:type="simple"><person-group><name name-style="western"><surname>Locquin</surname><given-names>M</given-names></name></person-group> (<year>1952</year>) <article-title>Sur la non-validité de quelques genres d’<italic><tp:taxon-name><tp:taxon-name-part taxon-name-part-type="order">Agaricales</tp:taxon-name-part></tp:taxon-name></italic>.</article-title><source>Bulletin trimestriel de la Société mycologique de France</source><volume>68</volume>: <fpage>165</fpage>–<lpage>169</lpage>.</mixed-citation></ref><ref id="B84"><mixed-citation xmlns:xlink="http://www.w3.org/1999/xlink" xlink:type="simple"><person-group><name name-style="western"><surname>Horak</surname><given-names>E</given-names></name></person-group> (<year>1964</year>) <article-title>Notes sur <italic><tp:taxon-name><tp:taxon-name-part taxon-name-part-type="genus">Pseudobaeospora</tp:taxon-name-part></tp:taxon-name></italic> Sing. (1942), excl. <italic><tp:taxon-name><tp:taxon-name-part taxon-name-part-type="genus">Lepiota</tp:taxon-name-part></tp:taxon-name></italic>, <tp:taxon-name><tp:taxon-name-part taxon-name-part-type="infraspecific-rank">sect.</tp:taxon-name-part><tp:taxon-name-part taxon-name-part-type="section">Sericellae</tp:taxon-name-part></tp:taxon-name>.</article-title><source>Revue de Mycologie</source><volume>29</volume>: <fpage>72</fpage>–<lpage>81</lpage>.</mixed-citation></ref><ref id="B192"><mixed-citation xmlns:xlink="http://www.w3.org/1999/xlink" xlink:type="simple"><person-group><name name-style="western"><surname>Wasser</surname><given-names>SP</given-names></name></person-group> (<year>1980</year>) Flora Fungorum RSS Ucrainicae: Agarikovye griby. Naukova Dumka, Kiev, 1–326.</mixed-citation></ref><ref id="B164"><mixed-citation xmlns:xlink="http://www.w3.org/1999/xlink" xlink:type="simple"><person-group><name name-style="western"><surname>Singer</surname><given-names>R</given-names></name></person-group> (<year>1975</year>) The <italic><tp:taxon-name><tp:taxon-name-part taxon-name-part-type="order">Agaricales</tp:taxon-name-part></tp:taxon-name></italic> in modern taxonomy. 3<sup>rd</sup> edition. J Cramer, Vaduz, 1–912.</mixed-citation></ref><ref id="B165"><mixed-citation xmlns:xlink="http://www.w3.org/1999/xlink" xlink:type="simple"><person-group><name name-style="western"><surname>Singer</surname><given-names>R</given-names></name></person-group> (<year>1986</year>) The <italic><tp:taxon-name><tp:taxon-name-part taxon-name-part-type="order">Agaricales</tp:taxon-name-part></tp:taxon-name></italic> in modern taxonomy, 4<sup>th</sup> edn. Koeltz Scientific Books, Königstein, 1–981.</mixed-citation></ref><ref id="B29"><mixed-citation xmlns:xlink="http://www.w3.org/1999/xlink" xlink:type="simple"><person-group><name name-style="western"><surname>Bas</surname><given-names>C</given-names></name></person-group> (<year>2002</year>) <article-title>A reconnaissance of the genus <italic><tp:taxon-name><tp:taxon-name-part taxon-name-part-type="genus">Pseudobaeospora</tp:taxon-name-part></tp:taxon-name></italic> in Europe I.</article-title><source>Persoonia</source><volume>18</volume>(<issue>1</issue>): <fpage>115</fpage>–<lpage>122</lpage>.</mixed-citation></ref><ref id="B86"><mixed-citation xmlns:xlink="http://www.w3.org/1999/xlink" xlink:type="simple"><person-group><name name-style="western"><surname>Horak</surname><given-names>E</given-names></name></person-group> (<year>2005</year>) Die Röhrlinge und Blätterpilze Europas 6. Elsevier, Amsterdam, 1–555.</mixed-citation></ref><ref id="B60"><mixed-citation xmlns:xlink="http://www.w3.org/1999/xlink" xlink:type="simple"><person-group><name name-style="western"><surname>Desjardin</surname><given-names>DE</given-names></name><name name-style="western"><surname>Hemmes</surname><given-names>DE</given-names></name><name name-style="western"><surname>Perry</surname><given-names>BA</given-names></name></person-group> (<year>2014</year>) <article-title>A ruby-colored <italic><tp:taxon-name><tp:taxon-name-part taxon-name-part-type="genus">Pseudobaeospora</tp:taxon-name-part></tp:taxon-name></italic> species is described as new from material collected on the island of Hawaii.</article-title><source>Mycologia</source><volume>106</volume>(<issue>3</issue>): <fpage>456</fpage>–<lpage>463</lpage>. <ext-link xlink:href="10.3852/13-030" ext-link-type="doi" xlink:type="simple">https://doi.org/10.3852/13-030</ext-link></mixed-citation></ref><ref id="B190"><mixed-citation xmlns:xlink="http://www.w3.org/1999/xlink" xlink:type="simple"><person-group><name name-style="western"><surname>Voto</surname><given-names>P</given-names></name></person-group> (<year>2021</year>) Online key, continuosly updated Key to <italic><tp:taxon-name><tp:taxon-name-part taxon-name-part-type="genus">Pseudobaeospora</tp:taxon-name-part></tp:taxon-name></italic>. [last update: 23/04/2024] [Accessed 10/12/2024] <ext-link xlink:href="https://www.ameronlus.it/documenti/Key_to_Pseudobaeospora.xls" ext-link-type="uri" xlink:type="simple">https://www.ameronlus.it/documenti/Key_to_Pseudobaeospora.xls</ext-link></mixed-citation></ref><ref id="B55"><mixed-citation xmlns:xlink="http://www.w3.org/1999/xlink" xlink:type="simple"><person-group><name name-style="western"><surname>Craig</surname><given-names>S</given-names></name><name name-style="western"><surname>Vaughan</surname><given-names>LJ</given-names></name><name name-style="western"><surname>Holmes</surname><given-names>GD</given-names></name><name name-style="western"><surname>May</surname><given-names>TW</given-names></name></person-group> (<year>2023</year>) <article-title><italic><tp:taxon-name><tp:taxon-name-part taxon-name-part-type="genus">Pseudobaeospora</tp:taxon-name-part><tp:taxon-name-part taxon-name-part-type="species">taluna</tp:taxon-name-part></tp:taxon-name></italic> (<italic><tp:taxon-name><tp:taxon-name-part taxon-name-part-type="kingdom">Fungi</tp:taxon-name-part></tp:taxon-name></italic>: <italic><tp:taxon-name><tp:taxon-name-part taxon-name-part-type="order">Agaricales</tp:taxon-name-part></tp:taxon-name></italic>) newly described from southern Australia.</article-title><source>Australian Journal of Taxonomy</source><volume>24</volume>: <fpage>1</fpage>–<lpage>16</lpage>. <ext-link xlink:href="10.54102/ajt" ext-link-type="doi" xlink:type="simple">https://doi.org/10.54102/ajt</ext-link></mixed-citation></ref><ref id="B186"><mixed-citation xmlns:xlink="http://www.w3.org/1999/xlink" xlink:type="simple"><person-group><name name-style="western"><surname>von Bonsdorff</surname><given-names>T</given-names></name><name name-style="western"><surname>Niskanen</surname><given-names>T</given-names></name><name name-style="western"><surname>Kytövuori</surname><given-names>I</given-names></name><name name-style="western"><surname>Liimatainen</surname><given-names>K</given-names></name><name name-style="western"><surname>Vauras</surname><given-names>J</given-names></name><name name-style="western"><surname>Kokkonen</surname><given-names>K</given-names></name><name name-style="western"><surname>Huhtinen</surname><given-names>S</given-names></name><name name-style="western"><surname>Puolasmaa</surname><given-names>A</given-names></name><name name-style="western"><surname>Kosonen</surname><given-names>L</given-names></name></person-group> (<year>2012</year>) <article-title>New national and regional biological records for Finland 1. Contributions to agaricoid and ascomycetoid taxa of fungi.</article-title><source>Memoranda Socie­tatis pro Fauna et Flora Fennica</source><volume>88</volume>: <fpage>53</fpage>–<lpage>60</lpage>. <ext-link xlink:href="https://journal.fi/msff/article/view/7817" ext-link-type="uri" xlink:type="simple">https://journal.fi/msff/article/view/7817</ext-link></mixed-citation></ref><ref id="B40"><mixed-citation xmlns:xlink="http://www.w3.org/1999/xlink" xlink:type="simple"><person-group><name name-style="western"><surname>Bresinsky</surname><given-names>A</given-names></name><name name-style="western"><surname>Schmid-Heckel</surname><given-names>H</given-names></name></person-group> (<year>1982</year>) <article-title>Der Lärchenporling und verschiedene Blätterpilze aus den Berchtesgadener Alpen neu für die Bundesrepublik nebst einer Liste indigener Lärchenbegleiter.</article-title><source>Berichte der Bayerischen Botanischen Gesellschaft</source><volume>53</volume>: <fpage>47</fpage>–<lpage>60</lpage>.</mixed-citation></ref><ref id="B106"><mixed-citation xmlns:xlink="http://www.w3.org/1999/xlink" xlink:type="simple"><person-group><name name-style="western"><surname>Læssøe</surname><given-names>T</given-names></name></person-group> (<year>2008</year>) <article-title><italic><tp:taxon-name><tp:taxon-name-part taxon-name-part-type="genus">Pseudobaeospora</tp:taxon-name-part></tp:taxon-name></italic>.</article-title> In: <person-group><name name-style="western"><surname>Knudsen</surname><given-names>H</given-names></name><name name-style="western"><surname>Vesterholt</surname><given-names>J</given-names></name></person-group> (<role>Eds</role>) <issue-title>Funga Nordica.</issue-title><source>Nordsvamp, Copenhagen</source>, <fpage>515</fpage>–<lpage>517</lpage>.</mixed-citation></ref><ref id="B107"><mixed-citation xmlns:xlink="http://www.w3.org/1999/xlink" xlink:type="simple"><person-group><name name-style="western"><surname>Læssøe</surname><given-names>T</given-names></name></person-group> (<year>2012</year>) <article-title><italic><tp:taxon-name><tp:taxon-name-part taxon-name-part-type="genus">Pseudobaeospora</tp:taxon-name-part></tp:taxon-name></italic>.</article-title> In: <person-group><name name-style="western"><surname>Knudsen</surname><given-names>H</given-names></name><name name-style="western"><surname>Vesterholt</surname><given-names>J</given-names></name></person-group> (<role>Eds</role>) <issue-title>Funga Nordica 2nd edition.</issue-title><source>Nordsvamp, Copenhagen</source>, <fpage>488</fpage>–<lpage>489</lpage>.</mixed-citation></ref><ref id="B41"><mixed-citation xmlns:xlink="http://www.w3.org/1999/xlink" xlink:type="simple"><person-group><name name-style="western"><surname>Bujakiewicz</surname><given-names>A</given-names></name></person-group> (<year>2004</year>) <article-title><italic>Macromycetes</italic> in phytocenoses at the upper forest limit and in the dwarf pine zone in the Babia Góra massif (Western Carpathians).</article-title> In: <person-group><name name-style="western"><surname>Brzeg</surname><given-names>A</given-names></name><name name-style="western"><surname>Wojterska</surname><given-names>M</given-names></name></person-group> (<role>Eds</role>) <issue-title>Coniferous forest vegetation – differentiation, dynamics and transformations.</issue-title><source>Wydawnictwo Naukowe UAM, Seria Biologia, Poznań</source>, <fpage>369</fpage>–<lpage>376</lpage>.</mixed-citation></ref><ref id="B90"><mixed-citation xmlns:xlink="http://www.w3.org/1999/xlink" xlink:type="simple"><person-group><name name-style="western"><surname>Jamoni</surname><given-names>PG</given-names></name></person-group> (<year>1997</year>) Una nuova stazione in Valsesia di <italic><tp:taxon-name><tp:taxon-name-part taxon-name-part-type="genus">Pseudobaeospora</tp:taxon-name-part><tp:taxon-name-part taxon-name-part-type="species">pillodii</tp:taxon-name-part></tp:taxon-name></italic> (Quél.) Horak. Funghi e Ambiente 73: 16.</mixed-citation></ref><ref id="B102"><mixed-citation xmlns:xlink="http://www.w3.org/1999/xlink" xlink:type="simple"><person-group><name name-style="western"><surname>Kühner</surname><given-names>R</given-names></name></person-group> (<year>1980</year>) <article-title>Les Hyménomycètes agaricoïdes.</article-title><source>Bulletin mensuel de la Société linnéenne de Lyon 49, nr spec.</source>: <fpage>1027</fpage>–<lpage>.</lpage>$6 <ext-link xlink:href="10.3406/linly.1980.10428" ext-link-type="doi" xlink:type="simple">https://doi.org/10.3406/linly.1980.10428</ext-link></mixed-citation></ref><ref id="B91"><mixed-citation xmlns:xlink="http://www.w3.org/1999/xlink" xlink:type="simple"><person-group><name name-style="western"><surname>Jamoni</surname><given-names>PG</given-names></name><name name-style="western"><surname>Bon</surname><given-names>M</given-names></name></person-group> (<year>1996</year>) <article-title>Quelques récoltes subalpines du massif du Mont Rose et des alentoures.</article-title><source>Bulletin trimestriel de la Fédération mycologique Dauphiné-Savoie</source><volume>143</volume>(<issue>36</issue>): <fpage>7</fpage>–<lpage>15</lpage>.</mixed-citation></ref><ref id="B16"><mixed-citation xmlns:xlink="http://www.w3.org/1999/xlink" xlink:type="simple"><person-group><name name-style="western"><surname>Arauzo</surname><given-names>S</given-names></name></person-group> (<year>2011a</year>) <article-title>Estudios en el género <italic><tp:taxon-name><tp:taxon-name-part taxon-name-part-type="genus">Pseudobaeospora</tp:taxon-name-part></tp:taxon-name></italic>.</article-title><source>Errotari</source><volume>8</volume>: <fpage>14</fpage>–<lpage>37</lpage>.</mixed-citation></ref><ref id="B197"><mixed-citation xmlns:xlink="http://www.w3.org/1999/xlink" xlink:type="simple"><person-group><name name-style="western"><surname>Wu</surname><given-names>SY</given-names></name><name name-style="western"><surname>Li</surname><given-names>JJ</given-names></name><name name-style="western"><surname>Zhang</surname><given-names>M</given-names></name><name name-style="western"><surname>Yu</surname><given-names>XD</given-names></name><name name-style="western"><surname>Lv</surname><given-names>SX</given-names></name><name name-style="western"><surname>Cao</surname><given-names>DX</given-names></name></person-group> (<year>2017</year>) <article-title><italic><tp:taxon-name><tp:taxon-name-part taxon-name-part-type="genus">Pseudobaeospora</tp:taxon-name-part><tp:taxon-name-part taxon-name-part-type="species">lilacina</tp:taxon-name-part></tp:taxon-name></italic> sp. nov., the first report of the genus from China.</article-title><source>Mycotaxon</source><volume>132</volume>(<issue>2</issue>): <fpage>327</fpage>–<lpage>335</lpage>. <ext-link xlink:href="10.5248/132.327" ext-link-type="doi" xlink:type="simple">https://doi.org/10.5248/132.327</ext-link></mixed-citation></ref><ref id="B5"><mixed-citation xmlns:xlink="http://www.w3.org/1999/xlink" xlink:type="simple"><person-group><name name-style="western"><surname>Adamčík</surname><given-names>S</given-names></name><name name-style="western"><surname>Ripková</surname><given-names>S</given-names></name></person-group> (<year>2004b</year>) <article-title>First record of a <italic><tp:taxon-name><tp:taxon-name-part taxon-name-part-type="genus">Pseudobaeospora</tp:taxon-name-part></tp:taxon-name></italic> species from the Czech Republic.</article-title><source>Czech Mycology</source><volume>56</volume>(<issue>3–4</issue>): <fpage>239</fpage>–<lpage>246</lpage>. <ext-link xlink:href="10.33585/cmy.56306" ext-link-type="doi" xlink:type="simple">https://doi.org/10.33585/cmy.56306</ext-link></mixed-citation></ref><ref id="B63"><mixed-citation xmlns:xlink="http://www.w3.org/1999/xlink" xlink:type="simple"><person-group><name name-style="western"><surname>Ellis</surname><given-names>JB</given-names></name></person-group> (<year>1874</year>) <article-title>New species of fungi, found at Newfield.</article-title><source>New York, Bulletin of the Torrey Botanical Club</source><volume>5</volume>: <fpage>45</fpage>–<lpage>46</lpage>. <ext-link xlink:href="10.2307/2475605" ext-link-type="doi" xlink:type="simple">https://doi.org/10.2307/2475605</ext-link></mixed-citation></ref></ref-list></tp:taxon-treatment>
