# Supplementary material for: ﻿Pseudobaeosporoideae, a new subfamily within the Tricholomataceae for the genus Pseudobaeospora (Agaricales, Tricholomatineae) based on morphological and molecular inference
Source: IMA Fungus. 2025 Mar 13;16:e144994. doi: 10.3897/imafungus.16.144994 (PMC11926610; doi:10.3897/imafungus.16.144994)
Supplement: XML Treatment for Pseudobaeospora deceptiva [file imafungus.16.144994-treatment3.xml]

<!DOCTYPE tp:taxon-treatment
  PUBLIC "-//TaxonX//DTD Taxonomic Treatment Publishing DTD v0 20100105//EN" "tax-treatment-NSO.dtd">
<tp:taxon-treatment xmlns:tp="http://www.plazi.org/taxpub"><tp:treatment-meta><kwd-group><label>Taxon classification</label><kwd>
                <named-content content-type="kingdom">Fungi</named-content>
              </kwd><kwd>
                <named-content content-type="order">Agaricales</named-content>
              </kwd><kwd>
                <named-content content-type="family">Tricholomataceae</named-content>
              </kwd></kwd-group><mixed-citation publication-type="journal"><person-group><name><surname>Vizzini</surname><given-names>Alfredo</given-names></name><name><surname>Consiglio</surname><given-names>Giovanni</given-names></name><name><surname>Adamčíková</surname><given-names>Katarína</given-names></name><name><surname>Setti</surname><given-names>Ledo</given-names></name><name><surname>Adamčík</surname><given-names>Slavomír</given-names></name></person-group><article-title>﻿<italic><tp:taxon-name><tp:taxon-name-part taxon-name-part-type="subfamily" reg="Pseudobaeosporoideae">Pseudobaeosporoideae</tp:taxon-name-part></tp:taxon-name></italic>, a new subfamily within the <italic><tp:taxon-name><tp:taxon-name-part taxon-name-part-type="family" reg="Tricholomataceae">Tricholomataceae</tp:taxon-name-part></tp:taxon-name></italic> for the genus <italic><tp:taxon-name><tp:taxon-name-part taxon-name-part-type="genus" reg="Pseudobaeospora">Pseudobaeospora</tp:taxon-name-part></tp:taxon-name></italic> (<italic><tp:taxon-name><tp:taxon-name-part taxon-name-part-type="order" reg="Agaricales">Agaricales</tp:taxon-name-part></tp:taxon-name></italic>, <italic><tp:taxon-name><tp:taxon-name-part taxon-name-part-type="suborder" reg="Tricholomatineae">Tricholomatineae</tp:taxon-name-part></tp:taxon-name></italic>) based on morphological and molecular inference</article-title><source>IMA Fungus</source><day>13</day><month>03</month><year>2025</year><volume>16</volume><pub-id pub-id-type="doi">10.3897/imafungus.16.144994</pub-id></mixed-citation></tp:treatment-meta><tp:nomenclature><label>﻿</label><tp:taxon-name>
              <object-id xmlns:xlink="http://www.w3.org/1999/xlink" content-type="arpha" xlink:type="simple">94F027D8-CBAE-5003-A10A-8772CEEBE5D5</object-id>
              <tp:taxon-name-part taxon-name-part-type="genus" reg="Pseudobaeospora">Pseudobaeospora</tp:taxon-name-part>
              <tp:taxon-name-part taxon-name-part-type="species" reg="deceptiva">deceptiva</tp:taxon-name-part>
              <object-id xmlns:xlink="http://www.w3.org/1999/xlink" content-type="mycobank" xlink:type="simple">857523</object-id>
            </tp:taxon-name><tp:taxon-authority>Vizzini, Consiglio, Setti &amp; Adamčík</tp:taxon-authority><tp:taxon-status xmlns:xlink="http://www.w3.org/1999/xlink" xlink:type="simple">sp. nov.</tp:taxon-status><xref ref-type="fig" rid="F7">Fig. 7</xref></tp:nomenclature><tp:treatment-sec sec-type="diagnosis" id="SECID0EBVBI"><title>Diagnosis.</title><p><italic><tp:taxon-name><tp:taxon-name-part taxon-name-part-type="genus" reg="Pseudobaeospora">Pseudobaeospora</tp:taxon-name-part><tp:taxon-name-part taxon-name-part-type="species" reg="deceptiva">deceptiva</tp:taxon-name-part></tp:taxon-name></italic> differs from <italic><tp:taxon-name><tp:taxon-name-part taxon-name-part-type="genus" reg="Pseudobaeospora">P.</tp:taxon-name-part><tp:taxon-name-part taxon-name-part-type="species" reg="pillodii">pillodii</tp:taxon-name-part></tp:taxon-name></italic> by larger basidiospores, tetrasporic basidia and lack of rhizoids and from the other members of the genus by its unique phylogenetic position.</p></tp:treatment-sec><tp:treatment-sec sec-type="etymology" id="SECID0E6VBI"><title>Etymology.</title><p>the species epithet derives from the Latin word <italic>deceptivus</italic> (= misleading) and refers to its strong resemblance to <italic><tp:taxon-name><tp:taxon-name-part taxon-name-part-type="genus" reg="Pseudobaeospora">P.</tp:taxon-name-part><tp:taxon-name-part taxon-name-part-type="species" reg="pillodii">pillodii</tp:taxon-name-part></tp:taxon-name></italic>.</p></tp:treatment-sec><tp:treatment-sec sec-type="Holotype (here designated)" id="SECID0ESWBI"><title>Holotype (here designated).</title><p>ITALY • Abruzzo, Ponte di Platano (CH), on the ground, on rotting leaves of <italic><tp:taxon-name><tp:taxon-name-part taxon-name-part-type="genus" reg="Alnus">Alnus</tp:taxon-name-part><tp:taxon-name-part taxon-name-part-type="species" reg="alnobetula">alnobetula</tp:taxon-name-part></tp:taxon-name></italic> [= <italic><tp:taxon-name><tp:taxon-name-part taxon-name-part-type="genus" reg="Alnus">A.</tp:taxon-name-part><tp:taxon-name-part taxon-name-part-type="species" reg="viridis">viridis</tp:taxon-name-part></tp:taxon-name></italic> (Chaix) DC.], 28 August 2000, leg. et det. G. Robich, as <italic><tp:taxon-name><tp:taxon-name-part taxon-name-part-type="genus" reg="Pseudobaeospora">P.</tp:taxon-name-part><tp:taxon-name-part taxon-name-part-type="species" reg="pillodii">pillodii</tp:taxon-name-part></tp:taxon-name></italic> (MCVE:15315).</p></tp:treatment-sec><tp:treatment-sec sec-type="description" id="SECID0EZXBI"><title>Description.</title><p><bold><italic>Habit</italic></bold> collybioid. <bold><italic>Pileus</italic></bold> 5–20 mm broad, conical campanulate to plano-convex, expanding plane with an obtuse umbo, margin at first slightly crenulated-undulate, not striate, flattened to revolute in mature specimens, surface dry, pruinose to minutely felted, not or only slightly hygrophanous, dark violaceous (Dark Bluish Violet, Blackish Violet, Plate X; Navy Blue, Plate XXI; Dusky Violet-Blue 1, Plate XXIII), with a whitish paler margin. <bold><italic>Lamellae</italic></bold> deeply emarginate with slightly decurrent tooth to almost free, spaced, L = 18–20, 1 = (1–)3–5(–7), rather thick, narrow to ventricose, 1.5–2 mm broad, purple-lilaceous (Pale Amparo Purple, Light Amparo Purple, Plate XI; Light Mallow Purple, Mallow Purple, Plate XII; Pale Vinaceous, Plate XXVII), with a concolorous, entire to slightly irregular/eroded edge. <bold><italic>Stipe</italic></bold> 40–60 × 1.5–2.5 mm, cylindrical, flexuous, solid to slightly hollow at maturity, not filiform, concolorous with the pileus, at first sparsely but entirely covered by minute silky whitish fibrils and flocks, then evidently fibrillose only at apex (Fig. <xref ref-type="fig" rid="F7">7a</xref>), base radially strigose. <bold><italic>Context</italic></bold> violaceous. <bold><italic>Pileus surface</italic></bold> showing a negative reaction with a drop of 5% KOH. <bold><italic>Smell</italic></bold> indistinct. <bold><italic>Taste</italic></bold> mild. <bold><italic>Spore-print</italic></bold> white.</p><p><bold><italic>Spores</italic></bold> (3.9–)4.2–4.6–5.0(–5.4) × (2.6–)3.1–3.4–3.8(–4.1) µm (64/2/2), Q = (1.18–)1.25–1.36–1.46(–1.63), V = (15.4–)20.9–28.9–36.8(–46.5) μm<sup>3</sup>, broadly ellipsoid to ellipsoid, colorless, smooth, in L4; contents granulose or with one or two oil-droplets (guttules), at first thin-walled and inamyloid, but maturing after liberation and becoming thick-walled up to 0.8 µm, dextrinoid, congophilous and cyanophilous; hilar appendix prominent, 0.8–1 µm long (Fig. <xref ref-type="fig" rid="F7">7e</xref>). <bold><italic>Basidia</italic></bold> 15–19 × 6–7 µm, clavate, tetrasporic, with sterigmata up to 3 µm long. <bold><italic>Hymenophoral trama</italic></bold> regular to subregular, consisting of hyphae up to 8 µm wide, colorless in L4. <bold>Hymenial cystidia</bold> not observed. <bold><italic>Pileipellis</italic></bold>: slightly gelatinized, a cutis composed of loose, 2.5–4 µm wide hyphae; hyphal terminations towards the pileus margin often ascending and arranged in subtrichodermic patches, subcylindrical, smooth, apically rounded, up to 8 µm wide; subpellis consisting of up to 8 µm wide cylindrical hyphae (Fig. <xref ref-type="fig" rid="F7">7b–d</xref>). Pigment brownish, intracellular. <bold><italic>Stipitipellis</italic></bold> consisting of 3–7 µm wide, non-dextrinoid parallel-oriented cylindrical hyphae. <bold><italic>Stipititrama</italic></bold> similar to stipitipellis structure but hyphae up to 10 wide. <bold><italic>Caulocystidia</italic></bold> present (observed at stipe apex), 10–40 × 5–10 µm, usually in tufts, thin-walled, colorless, often irregularly shaped, clavate, lageniform, sinuous, lobed, sometimes catenulated, with rounded apex (Fig. <xref ref-type="fig" rid="F7">7f</xref>). <bold><italic>Clamp-connections</italic></bold> absent in all parts.</p></tp:treatment-sec><tp:treatment-sec sec-type="habitat" id="SECID0EW1BI"><title>Habitat and distribution.</title><p>Terrestrial, so far known only from Italy.</p></tp:treatment-sec><tp:treatment-sec sec-type="Additional specimen examined" id="SECID0E21BI"><title>Additional specimen examined.</title><p>ITALY • Piemonte, Val d’Otro, Alagna Valsesia (VC), 10 September 1994, leg. et det. P.G. Jamoni, as <italic><tp:taxon-name><tp:taxon-name-part taxon-name-part-type="genus" reg="Pseudobaeospora">P.</tp:taxon-name-part><tp:taxon-name-part taxon-name-part-type="species" reg="pillodii">pillodii</tp:taxon-name-part></tp:taxon-name></italic> (MCVE:4905).</p></tp:treatment-sec><tp:treatment-sec sec-type="notes" id="SECID0EM2BI"><title>Notes.</title><p><italic><tp:taxon-name><tp:taxon-name-part taxon-name-part-type="genus" reg="Pseudobaeospora">Pseudobaeospora</tp:taxon-name-part><tp:taxon-name-part taxon-name-part-type="species" reg="deceptiva">deceptiva</tp:taxon-name-part></tp:taxon-name></italic> is a species difficult to distinguish from <italic><tp:taxon-name><tp:taxon-name-part taxon-name-part-type="genus" reg="Pseudobaeospora">P.</tp:taxon-name-part><tp:taxon-name-part taxon-name-part-type="species" reg="pillodii">pillodii</tp:taxon-name-part></tp:taxon-name></italic> without careful observation of some morphological characters: it shows larger basidiomes (pileus 5–20 mm and stipe up to 2.5 mm wide), a stipe without basal rhizoids, spores on average longer than 4.5 µm, and frequent subtrichodermic structures near the pileus margin. The two collections studied here were previously identified as <italic><tp:taxon-name><tp:taxon-name-part taxon-name-part-type="genus" reg="Pseudobaeospora">P.</tp:taxon-name-part><tp:taxon-name-part taxon-name-part-type="species" reg="pillodii">pillodii</tp:taxon-name-part></tp:taxon-name></italic>. The difference between the spore dimensions of the two species is even more worthy of attention if we consider that while the collections of <italic><tp:taxon-name><tp:taxon-name-part taxon-name-part-type="genus" reg="Pseudobaeospora">P.</tp:taxon-name-part><tp:taxon-name-part taxon-name-part-type="species" reg="pillodii">pillodii</tp:taxon-name-part></tp:taxon-name></italic> show a variable percentage of bisporic basidia, those of <italic><tp:taxon-name><tp:taxon-name-part taxon-name-part-type="genus" reg="Pseudobaeospora">P.</tp:taxon-name-part><tp:taxon-name-part taxon-name-part-type="species" reg="deceptiva">deceptiva</tp:taxon-name-part></tp:taxon-name></italic> are consistently tetrasporic. The ITS sequences do not unambiguously separate the two species (Fig. <xref ref-type="fig" rid="F3">3</xref>) but they are clearly different in the multigene analysis where also their SSU and LSU sequences are present (Fig. <xref ref-type="fig" rid="F2">2</xref>).</p><p><italic><tp:taxon-name><tp:taxon-name-part taxon-name-part-type="genus" reg="Pseudobaeospora">Pseudobaeospora</tp:taxon-name-part></tp:taxon-name></italic> sp. described in <xref ref-type="bibr" rid="B5">Adamčík and Ripková (2004b)</xref> shares with <italic><tp:taxon-name><tp:taxon-name-part taxon-name-part-type="genus" reg="Pseudobaeospora">P.</tp:taxon-name-part><tp:taxon-name-part taxon-name-part-type="species" reg="deceptiva">deceptiva</tp:taxon-name-part></tp:taxon-name></italic> the colours of the basidiomes, the clamp-less hyphae, spores longer than 4 µm in average and a suprapellis containing numerous ascending to erect terminal elements (pileocystidia according to <xref ref-type="bibr" rid="B30">Bas 2003</xref>) but is distinguished by a very minute basidiome (pileus 4.5 mm wide and stipe 20 × 0.6 mm), pileus with 1–1.5 mm long marginal striation, very sparse lamellae (L = 11, l = 0–1), well-developed versiform to irregular cheilocystidia, different length/width spore ratio (Q = 1.08–1.29), bisporic basidia, and a pseudoparenchymatic subpellis of 9–24 µm wide hyphae.</p><p>Among the extra European clamp-less species, <italic><tp:taxon-name><tp:taxon-name-part taxon-name-part-type="genus" reg="Pseudobaeospora">P.</tp:taxon-name-part><tp:taxon-name-part taxon-name-part-type="species" reg="defibulata">defibulata</tp:taxon-name-part></tp:taxon-name></italic> Singer described from Argentina on rotten leaves of dicotyledonous trees differs by a smaller pileus (3–7 mm wide), a thinner stipe (0.2–0.6 mm thick), a pale livid to partly almost white pileus, sparse lamellae (L = 13, l = 1), smaller spores, 4.0–4.2 × 3.0–3.2 µm, and a suprapellis of only horizontal hyphae (<xref ref-type="bibr" rid="B162">Singer 1963</xref>). <italic><tp:taxon-name><tp:taxon-name-part taxon-name-part-type="genus" reg="Pseudobaeospora">Pseudobaeospora</tp:taxon-name-part><tp:taxon-name-part taxon-name-part-type="species" reg="citrina">citrina</tp:taxon-name-part></tp:taxon-name></italic> Rawla from India, is distinguished by small basidiomes (pileus 5–10 mm, stipe 10–15 × 1 mm) greenish yellow to citrine, pileipellis a trichoderm of repent up to 7 µm wide hyphae, with fasciculate, slightly thick-walled, 28–140 × 3–5 µm hairs (pileocystidia) (<xref ref-type="bibr" rid="B142">Rawla and Arya 1991</xref>; <xref ref-type="bibr" rid="B30">Bas 2003</xref>).</p><fig id="F7" position="float" orientation="portrait"><object-id xmlns:xlink="http://www.w3.org/1999/xlink" content-type="doi" xlink:type="simple">10.3897/imafungus.16.144994.figure7</object-id><object-id xmlns:xlink="http://www.w3.org/1999/xlink" content-type="arpha" xlink:type="simple">2A8EA9B2-B28F-5FA5-A3AA-4033BDB4E70B</object-id><label>Figure 7.</label><caption><p><italic><tp:taxon-name><tp:taxon-name-part taxon-name-part-type="genus" reg="Pseudobaeospora">Pseudobaeospora</tp:taxon-name-part><tp:taxon-name-part taxon-name-part-type="species" reg="deceptiva">deceptiva</tp:taxon-name-part></tp:taxon-name></italic> (MCVE:15315, holotype). <bold>a</bold> Basidiomes; <bold>b–d</bold> pileipellis; <bold>e</bold> spores; <bold>f</bold> caulocystidia; <bold>b–f</bold> in ammoniacal Congo red. Scale bars: 20 µm (<bold>b–d</bold>); 5 µm (<bold>e</bold>); 10 µm (<bold>f</bold>). Photos by L. Setti.</p></caption><graphic xmlns:xlink="http://www.w3.org/1999/xlink" xlink:href="imafungus-16-e144994-g007.jpg" position="float" orientation="portrait" xlink:type="simple" id="oo_1279431.jpg"><uri content-type="original_file" xlink:type="simple">https://binary.pensoft.net/fig/1279431</uri></graphic></fig></tp:treatment-sec><tp:treatment-sec><!--Section generated to contain objects referenced in tp:taxon-treatment.--><fig id="F3" position="float" orientation="portrait"><object-id xmlns:xlink="http://www.w3.org/1999/xlink" content-type="doi" xlink:type="simple">10.3897/imafungus.16.144994.figure3</object-id><object-id xmlns:xlink="http://www.w3.org/1999/xlink" content-type="arpha" xlink:type="simple">6FDEA6E3-A533-5DA5-9F63-A5ED5A501F64</object-id><label>Figure 3.</label><caption><p>Bayesian inference phylogram built with ITS nucleotide sequence of <italic><tp:taxon-name><tp:taxon-name-part taxon-name-part-type="genus" reg="Pseudobaeospora">Pseudobaeospora</tp:taxon-name-part></tp:taxon-name></italic>, rooted with <italic><tp:taxon-name><tp:taxon-name-part taxon-name-part-type="genus" reg="Tricholoma">Tricholoma</tp:taxon-name-part><tp:taxon-name-part taxon-name-part-type="species" reg="inamoenum">inamoenum</tp:taxon-name-part></tp:taxon-name></italic> (<italic><tp:taxon-name><tp:taxon-name-part taxon-name-part-type="family" reg="Tricholomataceae">Tricholomataceae</tp:taxon-name-part></tp:taxon-name></italic>) as outgroup. Nodes were annotated with Bayesian <abbrev xmlns:xlink="http://www.w3.org/1999/xlink" xlink:title="posterior probability" id="ABBRID0EPEAG" xlink:type="simple">PP</abbrev> (left) and <abbrev xmlns:xlink="http://www.w3.org/1999/xlink" xlink:title="Maximum likelihood bootstrap proportion" id="ABBRID0ETEAG" xlink:type="simple">ML BP</abbrev> (right) values, with the significance threshold considered as Bayesian <abbrev xmlns:xlink="http://www.w3.org/1999/xlink" xlink:title="posterior probability" id="ABBRID0EXEAG" xlink:type="simple">PP</abbrev> ≥ 0.95 and/or <abbrev xmlns:xlink="http://www.w3.org/1999/xlink" xlink:title="Maximum likelihood bootstrap proportion" id="ABBRID0E2EAG" xlink:type="simple">ML BP</abbrev> ≥ 70%. Subsignificant support values were annotated in parentheses. Boldface names represent samples sequenced for this study. Clades are named following <xref ref-type="bibr" rid="B55">Craig et al. (2023)</xref>.</p></caption><graphic xmlns:xlink="http://www.w3.org/1999/xlink" xlink:href="imafungus-16-e144994-g003.jpg" position="float" orientation="portrait" xlink:type="simple" id="oo_1279427.jpg"><uri content-type="original_file" xlink:type="simple">https://binary.pensoft.net/fig/1279427</uri></graphic></fig><fig id="F2" position="float" orientation="portrait"><object-id xmlns:xlink="http://www.w3.org/1999/xlink" content-type="doi" xlink:type="simple">10.3897/imafungus.16.144994.figure2</object-id><object-id xmlns:xlink="http://www.w3.org/1999/xlink" content-type="arpha" xlink:type="simple">1AEE305A-FDD6-5F63-A518-67494FB2946F</object-id><label>Figure 2.</label><caption><p>Mid-point rooted Bayesian phylogeny (<abbrev xmlns:xlink="http://www.w3.org/1999/xlink" xlink:title="nuclear ribosomal internal transcribed spacer" id="ABBRID0EBCAG" xlink:type="simple">nrITS</abbrev>, <abbrev xmlns:xlink="http://www.w3.org/1999/xlink" xlink:title="nuclear ribosomal large subunit ribosomal DNA" id="ABBRID0EFCAG" xlink:type="simple">nrLSU</abbrev>, <abbrev xmlns:xlink="http://www.w3.org/1999/xlink" xlink:title="nuclear ribosomal small subunit ribosomal DNA" id="ABBRID0EJCAG" xlink:type="simple">nrSSU</abbrev>, <italic><abbrev xmlns:xlink="http://www.w3.org/1999/xlink" xlink:title="DNA-directed RNA polymerase II subunit 2 gene" id="ABBRID0EOCAG" xlink:type="simple">RPB2</abbrev></italic>-exons) of the <italic><tp:taxon-name><tp:taxon-name-part taxon-name-part-type="family" reg="Tricholomataceae">Tricholomataceae</tp:taxon-name-part></tp:taxon-name></italic> s.s. Nodes were annotated with Bayesian <abbrev xmlns:xlink="http://www.w3.org/1999/xlink" xlink:title="posterior probability" id="ABBRID0EZCAG" xlink:type="simple">PP</abbrev> (left) and <abbrev xmlns:xlink="http://www.w3.org/1999/xlink" xlink:title="Maximum likelihood bootstrap proportion" id="ABBRID0E4CAG" xlink:type="simple">ML BP</abbrev> (right) values, with the significance threshold considered as Bayesian <abbrev xmlns:xlink="http://www.w3.org/1999/xlink" xlink:title="posterior probability" id="ABBRID0EBDAG" xlink:type="simple">PP</abbrev> ≥ 0.95 and/or <abbrev xmlns:xlink="http://www.w3.org/1999/xlink" xlink:title="Maximum likelihood bootstrap proportion" id="ABBRID0EFDAG" xlink:type="simple">ML BP</abbrev> ≥ 70%. Subsignificant support values were annotated in parentheses. Boldface names represent samples sequenced for this study.</p></caption><graphic xmlns:xlink="http://www.w3.org/1999/xlink" xlink:href="imafungus-16-e144994-g002.jpg" position="float" orientation="portrait" xlink:type="simple" id="oo_1279426.jpg"><uri content-type="original_file" xlink:type="simple">https://binary.pensoft.net/fig/1279426</uri></graphic></fig></tp:treatment-sec><ref-list><ref id="B55"><mixed-citation xmlns:xlink="http://www.w3.org/1999/xlink" xlink:type="simple"><person-group><name name-style="western"><surname>Craig</surname><given-names>S</given-names></name><name name-style="western"><surname>Vaughan</surname><given-names>LJ</given-names></name><name name-style="western"><surname>Holmes</surname><given-names>GD</given-names></name><name name-style="western"><surname>May</surname><given-names>TW</given-names></name></person-group> (<year>2023</year>) <article-title><italic><tp:taxon-name><tp:taxon-name-part taxon-name-part-type="genus">Pseudobaeospora</tp:taxon-name-part><tp:taxon-name-part taxon-name-part-type="species">taluna</tp:taxon-name-part></tp:taxon-name></italic> (<italic><tp:taxon-name><tp:taxon-name-part taxon-name-part-type="kingdom">Fungi</tp:taxon-name-part></tp:taxon-name></italic>: <italic><tp:taxon-name><tp:taxon-name-part taxon-name-part-type="order">Agaricales</tp:taxon-name-part></tp:taxon-name></italic>) newly described from southern Australia.</article-title><source>Australian Journal of Taxonomy</source><volume>24</volume>: <fpage>1</fpage>–<lpage>16</lpage>. <ext-link xlink:href="10.54102/ajt" ext-link-type="doi" xlink:type="simple">https://doi.org/10.54102/ajt</ext-link></mixed-citation></ref><ref id="B5"><mixed-citation xmlns:xlink="http://www.w3.org/1999/xlink" xlink:type="simple"><person-group><name name-style="western"><surname>Adamčík</surname><given-names>S</given-names></name><name name-style="western"><surname>Ripková</surname><given-names>S</given-names></name></person-group> (<year>2004b</year>) <article-title>First record of a <italic><tp:taxon-name><tp:taxon-name-part taxon-name-part-type="genus">Pseudobaeospora</tp:taxon-name-part></tp:taxon-name></italic> species from the Czech Republic.</article-title><source>Czech Mycology</source><volume>56</volume>(<issue>3–4</issue>): <fpage>239</fpage>–<lpage>246</lpage>. <ext-link xlink:href="10.33585/cmy.56306" ext-link-type="doi" xlink:type="simple">https://doi.org/10.33585/cmy.56306</ext-link></mixed-citation></ref><ref id="B30"><mixed-citation xmlns:xlink="http://www.w3.org/1999/xlink" xlink:type="simple"><person-group><name name-style="western"><surname>Bas</surname><given-names>C</given-names></name></person-group> (<year>2003</year>) <article-title>A reconnaissance of the genus <italic><tp:taxon-name><tp:taxon-name-part taxon-name-part-type="genus">Pseudobaeospora</tp:taxon-name-part></tp:taxon-name></italic> in Europe II.</article-title><source>Persoonia</source><volume>18</volume>(<issue>2</issue>): <fpage>163</fpage>–<lpage>199</lpage>.</mixed-citation></ref><ref id="B162"><mixed-citation xmlns:xlink="http://www.w3.org/1999/xlink" xlink:type="simple"><person-group><name name-style="western"><surname>Singer</surname><given-names>R</given-names></name></person-group> (<year>1963</year>) <article-title>The delimitation of the genus <italic><tp:taxon-name><tp:taxon-name-part taxon-name-part-type="genus">Pseudobaeospora</tp:taxon-name-part></tp:taxon-name></italic>.</article-title><source>Mycologia</source><volume>55</volume>(<issue>1</issue>): <fpage>13</fpage>–<lpage>17</lpage>. <ext-link xlink:href="10.1080/00275514.1963.12017995" ext-link-type="doi" xlink:type="simple">https://doi.org/10.1080/00275514.1963.12017995</ext-link></mixed-citation></ref><ref id="B142"><mixed-citation xmlns:xlink="http://www.w3.org/1999/xlink" xlink:type="simple"><person-group><name name-style="western"><surname>Rawla</surname><given-names>GS</given-names></name><name name-style="western"><surname>Arya</surname><given-names>S</given-names></name></person-group> (<year>1991</year>) <article-title>Studies on the agarics of northwest India – new species.</article-title><source>Boletus</source><volume>15</volume>: <fpage>111</fpage>–<lpage>124</lpage>.</mixed-citation></ref></ref-list></tp:taxon-treatment>
