# Supplementary material for: ﻿Pseudobaeosporoideae, a new subfamily within the Tricholomataceae for the genus Pseudobaeospora (Agaricales, Tricholomatineae) based on morphological and molecular inference
Source: IMA Fungus. 2025 Mar 13;16:e144994. doi: 10.3897/imafungus.16.144994 (PMC11926610; doi:10.3897/imafungus.16.144994)
Supplement: XML Treatment for Pseudobaeospora pyrifera [file imafungus.16.144994-treatment4.xml]

<!DOCTYPE tp:taxon-treatment
  PUBLIC "-//TaxonX//DTD Taxonomic Treatment Publishing DTD v0 20100105//EN" "tax-treatment-NSO.dtd">
<tp:taxon-treatment xmlns:tp="http://www.plazi.org/taxpub"><tp:treatment-meta><kwd-group><label>Taxon classification</label><kwd>
                <named-content content-type="kingdom">Fungi</named-content>
              </kwd><kwd>
                <named-content content-type="order">Agaricales</named-content>
              </kwd><kwd>
                <named-content content-type="family">Tricholomataceae</named-content>
              </kwd></kwd-group><mixed-citation publication-type="journal"><person-group><name><surname>Vizzini</surname><given-names>Alfredo</given-names></name><name><surname>Consiglio</surname><given-names>Giovanni</given-names></name><name><surname>Adamčíková</surname><given-names>Katarína</given-names></name><name><surname>Setti</surname><given-names>Ledo</given-names></name><name><surname>Adamčík</surname><given-names>Slavomír</given-names></name></person-group><article-title>﻿<italic><tp:taxon-name><tp:taxon-name-part taxon-name-part-type="subfamily" reg="Pseudobaeosporoideae">Pseudobaeosporoideae</tp:taxon-name-part></tp:taxon-name></italic>, a new subfamily within the <italic><tp:taxon-name><tp:taxon-name-part taxon-name-part-type="family" reg="Tricholomataceae">Tricholomataceae</tp:taxon-name-part></tp:taxon-name></italic> for the genus <italic><tp:taxon-name><tp:taxon-name-part taxon-name-part-type="genus" reg="Pseudobaeospora">Pseudobaeospora</tp:taxon-name-part></tp:taxon-name></italic> (<italic><tp:taxon-name><tp:taxon-name-part taxon-name-part-type="order" reg="Agaricales">Agaricales</tp:taxon-name-part></tp:taxon-name></italic>, <italic><tp:taxon-name><tp:taxon-name-part taxon-name-part-type="suborder" reg="Tricholomatineae">Tricholomatineae</tp:taxon-name-part></tp:taxon-name></italic>) based on morphological and molecular inference</article-title><source>IMA Fungus</source><day>13</day><month>03</month><year>2025</year><volume>16</volume><pub-id pub-id-type="doi">10.3897/imafungus.16.144994</pub-id></mixed-citation></tp:treatment-meta><tp:nomenclature><label>﻿</label><tp:taxon-name>
              <object-id xmlns:xlink="http://www.w3.org/1999/xlink" content-type="arpha" xlink:type="simple">724F2A22-0243-5033-861F-CC8CDD1BC9E5</object-id>
              <tp:taxon-name-part taxon-name-part-type="genus" reg="Pseudobaeospora">Pseudobaeospora</tp:taxon-name-part>
              <tp:taxon-name-part taxon-name-part-type="species" reg="pyrifera">pyrifera</tp:taxon-name-part>
            </tp:taxon-name><tp:taxon-authority>Bas &amp; L.G. Krieglst., Z. Mykol. 64(2): 204 (1998)</tp:taxon-authority><xref ref-type="fig" rid="F8">Figs 8</xref><xref ref-type="fig" rid="F9">, 9</xref><xref ref-type="fig" rid="F10">, 10</xref><tp:nomenclature-citation-list><tp:nomenclature-citation><tp:taxon-name>
                  <tp:taxon-name-part taxon-name-part-type="genus" reg="Pseudobaeospora"/>
                  <tp:taxon-name-part taxon-name-part-type="species" reg="mutabilis"/>
                </tp:taxon-name><comment>= <tp:taxon-name><tp:taxon-name-part taxon-name-part-type="genus" reg="Pseudobaeospora">Pseudobaeospora</tp:taxon-name-part><tp:taxon-name-part taxon-name-part-type="species" reg="mutabilis">mutabilis</tp:taxon-name-part></tp:taxon-name> Bas &amp; Adamčík, in Adamčík and Bas, Mycotaxon 84: 272 (2002) </comment></tp:nomenclature-citation></tp:nomenclature-citation-list></tp:nomenclature><tp:treatment-sec sec-type="Holotype" id="SECID0E5CCI"><title>Holotype.</title><p>GERMANY • Bavaria, Lower Franconia, Kitzingen, ‘Klosterforst’, 10 September 1995, leg. L.G. Krieglsteiner s.n. (holotype L; isotype REG).</p></tp:treatment-sec><tp:treatment-sec sec-type="Selected iconography" id="SECID0EDDCI"><title>Selected iconography.</title><p><xref ref-type="bibr" rid="B98">Krieglsteiner (1999</xref>: 37, photo G. Wölfel); <xref ref-type="bibr" rid="B45">Chaillet et al. (2007</xref>: 7, photo G. Moyne); <xref ref-type="bibr" rid="B99">Krieglsteiner (2010</xref>: 74); <xref ref-type="bibr" rid="B16">Arauzo (2011a</xref>: p. 34–36); <xref ref-type="bibr" rid="B129">Morozova and Popov (2013</xref>: pl. I-2); <xref ref-type="bibr" rid="B43">Caillet et al. (2018</xref>: 71).</p></tp:treatment-sec><tp:treatment-sec sec-type="description" id="SECID0EBECI"><title>Selected descriptions.</title><p><xref ref-type="bibr" rid="B31">Bas and Krieglsteiner (1998</xref>: 204–205); <xref ref-type="bibr" rid="B2">Adamčík and Bas (2002</xref>: 272–274, as <italic><tp:taxon-name><tp:taxon-name-part taxon-name-part-type="genus" reg="Pseudobaeospora">P.</tp:taxon-name-part><tp:taxon-name-part taxon-name-part-type="species" reg="mutabilis">mutabilis</tp:taxon-name-part></tp:taxon-name></italic>); <xref ref-type="bibr" rid="B30">Bas (2003</xref>: 175–177); <xref ref-type="bibr" rid="B45">Chaillet et al. (2007</xref>: 5–7); <xref ref-type="bibr" rid="B16">Arauzo (2011a</xref>: 34–35); <xref ref-type="bibr" rid="B129">Morozova and Popov (2013</xref>: 131–132, in Russian).</p></tp:treatment-sec><tp:treatment-sec sec-type="description" id="SECID0EKFCI"><title>Description.</title><p><bold><italic>Habit</italic></bold> collybioid. <bold><italic>Pileus</italic></bold> 8–26 mm broad, conical campanulate to plano-convex, finally flattened with an obtuse umbo, margin at first slightly crenulated-undulate, not striate, flattened to revolute in mature specimens, surface dry, pruinose to minutely felted, not or only slightly hygrophanous, purplish brown (Pinkish Vinaceous, Deep Vinaceous, Plate XXVII), dark vinaceous brown to pinkish brown at centre (Dull Magenta Purple, Schoenfeld’s Purple, Indian Lake, Plate XXVI) with a paler margin (brownish pink, Pale Vinaceous, Plate XXVII). <bold><italic>Lamellae</italic></bold> deeply emarginate with slightly decurrent tooth to almost free, moderately crowded, L = 18–23, 1 = (1–)2–5, rather thick, narrow to ventricose, 2–3 mm broad, reddish violaceous to violaceous pink, becoming lilacinous ochraceous (Lilac, Plate XXV; Pale Rose-Purple, Rosolane Pink, Plate XXVI) to greyish ochraceous, with a concolorous, entire to slightly irregular edge. <bold><italic>Stipe</italic></bold> 25–50 × 1.2–3.0 mm, cylindrical, solid to slightly hollow at maturity, concolorous with lamellae, dark vinaceous red-brown, purplish brown, at first sparsely but entirely covered by minute silky whitish fibrils and flocks, then evidently fibrillose only at apex, with long whitish strigose felt hair at the base (Fig. <xref ref-type="fig" rid="F8">8a, c, d</xref>). <bold><italic>Context</italic></bold> violaceous red, darkening when bruised. Pileus surface showing a bluish-green reaction with a drop of 5% KOH. <bold><italic>Smell</italic></bold> indistinct. <bold><italic>Taste</italic></bold> mild. <bold><italic>Spore-print</italic></bold> white.</p><p><bold><italic>Spores</italic></bold> (Italian collections, mono-, bi- and tetrasporic) (3.5–)3.8–4.3–4.7(–5.8) × (2.5–)3.0–3.5–4.0(–5.0) μm (64/2/2), Q = (1.00–)1.10–1.22–1.35(–1.63), V = (13.5–)18.3–28.6–38.9(–73.8) μm<sup>3</sup>, (Slovak collections, tetrasporic) (2.9–)3.2–3.5–3.8(–4.7) × (2.4–)2.9–3.1–3.3(–3.9) μm (160/3/3), Q = (0.96–)1.04–1.12–1.20(–1.36), V = (10.0–)14.2–17.8–21.3(–31.6) μm<sup>3</sup>, globose, subglobose to subelliptical, sometimes larmiform (drop-like), colorless, smooth, with the tendency to agglomerate in tetrads or in greater numbers (clusters) (Figs <xref ref-type="fig" rid="F9">9h</xref>, <xref ref-type="fig" rid="F10">10j–l</xref>), contents granulose or with one or two oil-droplets (guttules), at first thin-walled and inamyloid, but maturing after liberation and becoming thick-walled (0.7–1.3 µm thick), dextrinoid, congophilous and cyanophilous; majority of spores (80–90%) turns green-blue sea in L4 (Fig. <xref ref-type="fig" rid="F9">9h</xref>). <bold><italic>Basidia</italic></bold> 21–25 × 5.2–7.2 µm, clavate, sometimes constricted in the middle, in some collections mostly tetrasporic, but also 1–2 sporic, in others strictly tetrasporic, sterigmata up to 4 µm long. Crassobasidia (sclerobasidia) scattered, with thick dextrinoid, strongly congophilous walls (0.8–1 µm thick) turning green-blue sea in L4 (Fig. <xref ref-type="fig" rid="F9">9c</xref>). <bold><italic>Hymenophoral trama</italic></bold> subregular to irregular, slightly intertwined (intricate), consisting of hyphae up to 14 µm wide (Fig. <xref ref-type="fig" rid="F9">9d</xref>). <bold><italic>Cheilocystidia</italic></bold> 15–25 × 5.8–9.7 × 2.4–5.0 µm, abundant and densely packed, mostly broadly clavate to sphaeropedunculate, sometimes lageniform, subutriform, thin-walled, colorless (Figs <xref ref-type="fig" rid="F9">9e–f</xref>, <xref ref-type="fig" rid="F10">10d–f</xref>). <bold><italic>Pleurocystidia</italic></bold> absent. <bold><italic>Pileipellis</italic></bold>: suprapellis consisting of loosely arranged chains of inflated pyriform to broadly clavate elements (transition between trichoderm and epithelium) up to 15 µm wide (Figs <xref ref-type="fig" rid="F9">9a, b</xref>, <xref ref-type="fig" rid="F10">10a–c</xref>), overlying on a subpellis made up of radially to irregularly arranged chains of largely ellipsoid to cylindrical hyphae, 7–10 µm wide, with minutely yellow-brown encrusting extracellular pigments and intracellular pigments which turn pale greenish blue in KOH (dried material). <bold><italic>Pileitrama</italic></bold> made up of non-dextrinoid cylindrical hyphae up to 10 µm wide. <bold><italic>Stipitipellis</italic></bold> consisting of 2–7 µm wide, non-dextrinoid cylindrical hyphae. <bold><italic>Stipititrama</italic></bold> similar to stipitipellis but hyphae up to 11 wide. <bold><italic>Caulocystidia</italic></bold> present (observed at stipe apex), 10–30 × 6.7–11 µm, usually clustered in tufts, thin-walled, colorless, narrowly pyriform, clavate, lageniform, sometimes irregularly shaped, often catenulated, apically rounded (Figs <xref ref-type="fig" rid="F9">9g</xref>, <xref ref-type="fig" rid="F10">10g–i</xref>). <bold><italic>Clamp-connections</italic></bold> present.</p></tp:treatment-sec><tp:treatment-sec sec-type="habitat" id="SECID0ENJCI"><title>Habitat and distribution.</title><p>Terrestrial, single or in small groups (gregarious), rarely subfasciculate. Known from France, Germany, Italy (the present study), The Netherlands, Spain, Norway, Estonia, and Sweden (see collections in Fig. <xref ref-type="fig" rid="F3">3</xref>) and Slovakia (as <italic><tp:taxon-name><tp:taxon-name-part taxon-name-part-type="genus" reg="Pseudobaeospora">P.</tp:taxon-name-part><tp:taxon-name-part taxon-name-part-type="species" reg="mutabilis">mutabilis</tp:taxon-name-part></tp:taxon-name></italic>).</p></tp:treatment-sec><tp:treatment-sec sec-type="Specimen examined" id="SECID0ECKCI"><title>Specimen examined.</title><p>ITALY • 11 December 2009, Punta Ala (Castiglione della Pescaia, GR), in a mixed forest of <italic><tp:taxon-name><tp:taxon-name-part taxon-name-part-type="genus" reg="Quercus">Quercus</tp:taxon-name-part><tp:taxon-name-part taxon-name-part-type="species" reg="ilex">ilex</tp:taxon-name-part></tp:taxon-name></italic> L. and <tp:taxon-name><tp:taxon-name-part taxon-name-part-type="genus" reg="Juniperus">Juniperus</tp:taxon-name-part><tp:taxon-name-part taxon-name-part-type="species" reg="oxycedrus">oxycedrus</tp:taxon-name-part><tp:taxon-name-part taxon-name-part-type="infraspecific-rank">ssp.</tp:taxon-name-part><tp:taxon-name-part taxon-name-part-type="subspecies" reg="macrocarpa">macrocarpa</tp:taxon-name-part></tp:taxon-name> (Sm.) Neilr., leg. L. Setti (AMB 18729); 23 November 2016, Castelporziano (Ostia, RM), in a mixed forest of broad-leaved trees, leg. G. Consiglio &amp; A. Gennari (AMB 18730). SWEDEN • Dalarna, 4 September 2018, leg. E. Larsson (GB:0160633) (as <italic><tp:taxon-name><tp:taxon-name-part taxon-name-part-type="genus" reg="Pseudobaeospora">P.</tp:taxon-name-part><tp:taxon-name-part taxon-name-part-type="species" reg="pillodii">pillodii</tp:taxon-name-part></tp:taxon-name></italic>). SLOVAKIA • Záhorská níñina lowland, Abrod National Nature Reserve, Závod village, among the tall vegetation of <italic><tp:taxon-name><tp:taxon-name-part taxon-name-part-type="genus" reg="Molinia">Molinia</tp:taxon-name-part><tp:taxon-name-part taxon-name-part-type="species" reg="caerulea">caerulea</tp:taxon-name-part></tp:taxon-name></italic> (L.) Moench, near solitary <italic><tp:taxon-name><tp:taxon-name-part taxon-name-part-type="genus" reg="Betula">Betula</tp:taxon-name-part></tp:taxon-name></italic> and <italic><tp:taxon-name><tp:taxon-name-part taxon-name-part-type="genus" reg="Frangula">Frangula</tp:taxon-name-part><tp:taxon-name-part taxon-name-part-type="species" reg="alnus">alnus</tp:taxon-name-part></tp:taxon-name></italic> Mill., 12 August 1998, leg. S. Adamčík, V. Stanová &amp; A. Viceníková (SAV-F:3518, holotype of <italic><tp:taxon-name><tp:taxon-name-part taxon-name-part-type="genus" reg="Pseudobaeospora">P.</tp:taxon-name-part><tp:taxon-name-part taxon-name-part-type="species" reg="mutabilis">mutabilis</tp:taxon-name-part></tp:taxon-name></italic>); • Biele Karpaty Mts., 1.5 km E of Nová Bošáca, Blažejová Nature Monument, on soil among the grass, 30 July 2005, leg. S. Adamčík (SAV-F:3525, as <italic><tp:taxon-name><tp:taxon-name-part taxon-name-part-type="genus" reg="Pseudobaeospora">P.</tp:taxon-name-part><tp:taxon-name-part taxon-name-part-type="species" reg="mutabilis">mutabilis</tp:taxon-name-part></tp:taxon-name></italic>); • ibidem, 27 September 2005, leg. V. Kučera, (SAV-F:3524, as <italic><tp:taxon-name><tp:taxon-name-part taxon-name-part-type="genus" reg="Pseudobaeospora">P.</tp:taxon-name-part><tp:taxon-name-part taxon-name-part-type="species" reg="mutabilis">mutabilis</tp:taxon-name-part></tp:taxon-name></italic>); • Biele Karpaty Mts., Blažejová Nature Monument, Nová Bošáca village, the settlement of Španie, 29 June 2020, leg. S. Adamčík (SAV-F:20580, as <italic><tp:taxon-name><tp:taxon-name-part taxon-name-part-type="genus" reg="Pseudobaeospora">P.</tp:taxon-name-part><tp:taxon-name-part taxon-name-part-type="species" reg="mutabilis">mutabilis</tp:taxon-name-part></tp:taxon-name></italic>); • Biele Karpaty Mts., Krivoklátske lúky, 20 July 2020, leg. S. Adamčík (SAV-F:20589, as <italic><tp:taxon-name><tp:taxon-name-part taxon-name-part-type="genus" reg="Pseudobaeospora">P.</tp:taxon-name-part><tp:taxon-name-part taxon-name-part-type="species" reg="mutabilis">mutabilis</tp:taxon-name-part></tp:taxon-name></italic>).</p></tp:treatment-sec><tp:treatment-sec sec-type="notes" id="SECID0EDOCI"><title>Notes.</title><p><italic><tp:taxon-name><tp:taxon-name-part taxon-name-part-type="genus" reg="Pseudobaeospora">Pseudobaeospora</tp:taxon-name-part><tp:taxon-name-part taxon-name-part-type="species" reg="pyrifera">pyrifera</tp:taxon-name-part></tp:taxon-name></italic> was originally described from Southern Germany (Bavaria, Lower Franconia) and The Netherlands (<xref ref-type="bibr" rid="B31">Bas and Krieglsteiner 1998</xref>). <xref ref-type="bibr" rid="B98">Krieglsteiner (1999)</xref> reported five additional collections from the type locality (Lower Franconia) and seven collections from three other localities. At the type locality he found it sometimes to be the most abundant fungal species. It has been found in moist woods (<italic>Pruno</italic>-<italic>Fraxinetum</italic>), grasslands (<italic><tp:taxon-name><tp:taxon-name-part taxon-name-part-type="genus" reg="Cirsio">Cirsio</tp:taxon-name-part><tp:taxon-name-part taxon-name-part-type="species" reg="tuberosi">tuberosi</tp:taxon-name-part></tp:taxon-name></italic>-<italic>Molinietum</italic>) and a <italic><tp:taxon-name><tp:taxon-name-part taxon-name-part-type="genus" reg="Juniperus">Juniperus</tp:taxon-name-part></tp:taxon-name></italic> stand, often together with <italic><tp:taxon-name><tp:taxon-name-part taxon-name-part-type="genus" reg="Hygrocybe">Hygrocybe</tp:taxon-name-part></tp:taxon-name></italic>, <italic><tp:taxon-name><tp:taxon-name-part taxon-name-part-type="genus" reg="Entoloma">Entoloma</tp:taxon-name-part></tp:taxon-name></italic>, <italic><tp:taxon-name><tp:taxon-name-part taxon-name-part-type="genus" reg="Geoglossum">Geoglossum</tp:taxon-name-part></tp:taxon-name></italic> and <italic><tp:taxon-name><tp:taxon-name-part taxon-name-part-type="genus" reg="Ramariopsis">Ramariopsis</tp:taxon-name-part></tp:taxon-name></italic> species. The species has been later reported also from Spain, Iurreta (Bizkaia), locality of the Basque Country (N Spain), in the litter of <italic><tp:taxon-name><tp:taxon-name-part taxon-name-part-type="genus" reg="Chamaecyparis">Chamaecyparis</tp:taxon-name-part><tp:taxon-name-part taxon-name-part-type="species" reg="lawsoniana">lawsoniana</tp:taxon-name-part></tp:taxon-name></italic> (A. Murray) Parl. plantations (<xref ref-type="bibr" rid="B16">Arauzo 2011a</xref>), from France (Haute-Saône and Doubs) in dry lawns (<xref ref-type="bibr" rid="B45">Chaillet et al. 2007</xref>; <xref ref-type="bibr" rid="B43">Caillet et al. 2018</xref>) and North-western Russia (Novgorod oblast, Batetsky district) in a meadow (<xref ref-type="bibr" rid="B129">Morozova and Popov 2013</xref>). <italic><tp:taxon-name><tp:taxon-name-part taxon-name-part-type="genus" reg="Pseudobaeospora">Pseudobaeospora</tp:taxon-name-part><tp:taxon-name-part taxon-name-part-type="species" reg="pyrifera">pyrifera</tp:taxon-name-part></tp:taxon-name></italic> was included in the CHEGD fungi (the acronym of the constituent taxa: <italic><tp:taxon-name><tp:taxon-name-part taxon-name-part-type="family" reg="Clavariaceae">Clavariaceae</tp:taxon-name-part></tp:taxon-name></italic>, <italic><tp:taxon-name><tp:taxon-name-part taxon-name-part-type="family" reg="Hygrophoraceae">Hygrophoraceae</tp:taxon-name-part></tp:taxon-name></italic> Lotsy, <italic><tp:taxon-name><tp:taxon-name-part taxon-name-part-type="family" reg="Entolomataceae">Entolomataceae</tp:taxon-name-part></tp:taxon-name></italic>, <italic><tp:taxon-name><tp:taxon-name-part taxon-name-part-type="family" reg="Geoglossaceae">Geoglossaceae</tp:taxon-name-part></tp:taxon-name></italic> Corda and <italic><tp:taxon-name><tp:taxon-name-part taxon-name-part-type="genus" reg="Dermoloma">Dermoloma</tp:taxon-name-part></tp:taxon-name></italic>) by <xref ref-type="bibr" rid="B42">Caboň et al. (2021)</xref>. CHEGD fungi are a particular group of macrofungi which is characteristic of traditionally managed and undisturbed European grasslands, and which are often the dominant soil fungi in these habitats.</p><p><italic><tp:taxon-name><tp:taxon-name-part taxon-name-part-type="genus" reg="Pseudobaeospora">Pseudobaeospora</tp:taxon-name-part><tp:taxon-name-part taxon-name-part-type="species" reg="mutabilis">mutabilis</tp:taxon-name-part></tp:taxon-name></italic> Bas &amp; Adamčík from Slovakia was said to have many characters in common with <italic><tp:taxon-name><tp:taxon-name-part taxon-name-part-type="genus" reg="Pseudobaeospora">P.</tp:taxon-name-part><tp:taxon-name-part taxon-name-part-type="species" reg="pyrifera">pyrifera</tp:taxon-name-part></tp:taxon-name></italic> Bas &amp; L.G. Krieglst. (<xref ref-type="bibr" rid="B2">Adamčík and Bas 2002</xref>; <xref ref-type="bibr" rid="B30">Bas 2003</xref>; <xref ref-type="bibr" rid="B6">Adamčík et al. 2007</xref>) but distinguished by a pileipellis structure as a transition between hymeniderm and epithelium. Moreover, its basidiomes seem to be somewhat sturdier (pileus 7–13 mm in diameter, stipe 20–30 × 1–2 mm) and the lamellae less crowded (L = 18, 1 = 1–3), KOH reaction very variable (<italic>inde nomen</italic>), on fresh material grey, on dry specimens pale green but sometimes at first violaceous. All the here sequenced collections of <italic><tp:taxon-name><tp:taxon-name-part taxon-name-part-type="genus" reg="Pseudobaeospora">P.</tp:taxon-name-part><tp:taxon-name-part taxon-name-part-type="species" reg="mutabilis">mutabilis</tp:taxon-name-part></tp:taxon-name></italic> (holotype included, SAV-F:3518) form a highly supported clade together with those of <italic><tp:taxon-name><tp:taxon-name-part taxon-name-part-type="genus" reg="Pseudobaeospora">P.</tp:taxon-name-part><tp:taxon-name-part taxon-name-part-type="species" reg="pyrifera">pyrifera</tp:taxon-name-part></tp:taxon-name></italic> [isotype included, 10-IX-1995, L. Krieglsteiner (REG)] both in the ITS (Fig. <xref ref-type="fig" rid="F3">3</xref>) and multigene analyses (Fig. <xref ref-type="fig" rid="F2">2</xref>). Accordingly, <italic><tp:taxon-name><tp:taxon-name-part taxon-name-part-type="genus" reg="Pseudobaeospora">P.</tp:taxon-name-part><tp:taxon-name-part taxon-name-part-type="species" reg="mutabilis">mutabilis</tp:taxon-name-part></tp:taxon-name></italic> is here considered as a younger synonym of <italic><tp:taxon-name><tp:taxon-name-part taxon-name-part-type="genus" reg="Pseudobaeospora">P.</tp:taxon-name-part><tp:taxon-name-part taxon-name-part-type="species" reg="pyrifera">pyrifera</tp:taxon-name-part></tp:taxon-name></italic>. <xref ref-type="bibr" rid="B30">Bas (2003)</xref> had even inserted the two species, which we now consider synonymous, into two different groups of his intrageneric sectioning: <italic><tp:taxon-name><tp:taxon-name-part taxon-name-part-type="genus" reg="Pseudobaeospora">P.</tp:taxon-name-part><tp:taxon-name-part taxon-name-part-type="species" reg="mutabilis">mutabilis</tp:taxon-name-part></tp:taxon-name></italic> in the Celluloderma group (basidiome coloured, clamp-connections present, cheilocystidia absent or present, pileipellis hymenidermoid) together with <italic><tp:taxon-name><tp:taxon-name-part taxon-name-part-type="genus" reg="Pseudobaeospora">P.</tp:taxon-name-part><tp:taxon-name-part taxon-name-part-type="species" reg="celluloderma">celluloderma</tp:taxon-name-part></tp:taxon-name></italic>; <italic><tp:taxon-name><tp:taxon-name-part taxon-name-part-type="genus" reg="Pseudobaeospora">P.</tp:taxon-name-part><tp:taxon-name-part taxon-name-part-type="species" reg="pyrifera">pyrifera</tp:taxon-name-part></tp:taxon-name></italic> in the Pyrifera group (basidiome coloured, clamp-connections present, cheilocystidia present and conspicuous, pileipellis not hymenidermoid) together with <italic><tp:taxon-name><tp:taxon-name-part taxon-name-part-type="genus" reg="Pseudobaeospora">P.</tp:taxon-name-part><tp:taxon-name-part taxon-name-part-type="species" reg="jamonii">jamonii</tp:taxon-name-part></tp:taxon-name></italic> and <italic><tp:taxon-name><tp:taxon-name-part taxon-name-part-type="genus" reg="Pseudobaeospora">P.</tp:taxon-name-part><tp:taxon-name-part taxon-name-part-type="species" reg="laguncularis">laguncularis</tp:taxon-name-part></tp:taxon-name></italic>. <xref ref-type="bibr" rid="B190">Voto (2021)</xref>, in first editions of his online keys to <italic><tp:taxon-name><tp:taxon-name-part taxon-name-part-type="genus" reg="Pseudobaeospora">Pseudobaeospora</tp:taxon-name-part></tp:taxon-name></italic>, included <italic><tp:taxon-name><tp:taxon-name-part taxon-name-part-type="genus" reg="Pseudobaeospora">P.</tp:taxon-name-part><tp:taxon-name-part taxon-name-part-type="species" reg="mutabilis">mutabilis</tp:taxon-name-part></tp:taxon-name></italic> in his <tp:taxon-name><tp:taxon-name-part taxon-name-part-type="infraspecific-rank">sect.</tp:taxon-name-part><tp:taxon-name-part taxon-name-part-type="section" reg="Anistoderma">Anistoderma</tp:taxon-name-part></tp:taxon-name> (pileipellis hymeniform to ephitelioid) and <italic><tp:taxon-name><tp:taxon-name-part taxon-name-part-type="genus" reg="Pseudobaeospora">P.</tp:taxon-name-part><tp:taxon-name-part taxon-name-part-type="species" reg="pyrifera">pyrifera</tp:taxon-name-part></tp:taxon-name></italic> in sect. <tp:taxon-name><tp:taxon-name-part taxon-name-part-type="genus" reg="Pseudobaeospora">Pseudobaeospora</tp:taxon-name-part><tp:taxon-name-part taxon-name-part-type="infraspecific-rank">subsect.</tp:taxon-name-part><tp:taxon-name-part taxon-name-part-type="subsection" reg="Pseudobaeospora">Pseudobaeospora</tp:taxon-name-part></tp:taxon-name> (pileipellis of principally short and inflated to broad hyphae). This must make us reflect on the fact that in the past too much importance has been given to the structure of the pileipellis both as a character to delimit intrageneric taxa and to distinguish species. The discrepancies in observations of the pileipellis structure might be sometimes a result of analysis of the basidiomes in different stages of development or are due to observations from different parts of the pileus (<xref ref-type="bibr" rid="B6">Adamčík et al. 2007</xref>; <xref ref-type="bibr" rid="B147">Ronikier and Moreau 2007</xref>).</p><p><italic><tp:taxon-name><tp:taxon-name-part taxon-name-part-type="genus" reg="Pseudobaeospora">Pseudobaeospora</tp:taxon-name-part><tp:taxon-name-part taxon-name-part-type="species" reg="pyrifera">pyrifera</tp:taxon-name-part></tp:taxon-name></italic> is easily identifiable due to a unique combination of characters: violaceous pink tinges present all over the basidiome, the pale green to greenish blue reaction of pileus surface in KOH, mainly clavate cheilocystidia, pileipellis consisting of repent chains of inflated elements, and very small subglobose spores (<xref ref-type="bibr" rid="B31">Bas and Krieglsteiner 1998</xref>; <xref ref-type="bibr" rid="B30">Bas 2003</xref>; <xref ref-type="bibr" rid="B16">Arauzo 2011a</xref>). It contains peculiar metabolites named pyriferines A–C, which have an unusual eight-membered N/O-acetal ring, derived from L-glutamic acid (<xref ref-type="bibr" rid="B139">Quang et al. 2008</xref>). <xref ref-type="bibr" rid="B6">Adamčík et al. (2007)</xref> noted in some habitats the occurrence of collections with reddish brown basidiomes (see also our Fig. <xref ref-type="fig" rid="F8">8a</xref>, collection AMB 18729), instead of purplish violaceous ones, and they demonstrated that the colour of basidiomes was not affected by soil pH. Colour change to bluish grey on surfaces of basidiomes reported in original description of <italic><tp:taxon-name><tp:taxon-name-part taxon-name-part-type="genus" reg="Pseudobaeospora">P.</tp:taxon-name-part><tp:taxon-name-part taxon-name-part-type="species" reg="mutabilis">mutabilis</tp:taxon-name-part></tp:taxon-name></italic> (<xref ref-type="bibr" rid="B2">Adamčík and Bas 2002</xref>) was later not confirmed as a consistent character and might be due to local context pigment degradation rather than oxidation (<xref ref-type="bibr" rid="B6">Adamčík et al. 2007</xref>).</p><p>Macro- and micromorphology of the Italian collections are fully consistent with the original description (<xref ref-type="bibr" rid="B31">Bas and Krieglsteiner 1998</xref>; <xref ref-type="bibr" rid="B30">Bas 2003</xref>) and French (<xref ref-type="bibr" rid="B45">Chaillet et al. 2007</xref>), Spanish (<xref ref-type="bibr" rid="B16">Arauzo 2011a</xref>) and Russian (<xref ref-type="bibr" rid="B129">Morozova and Popov 2013</xref>) collections, excepted for the spores that are slightly longer [3.8–4.7 × 3.0–4.0 µm (on average 4.3 × 3.5 µm) vs 2.8–3.7(–4.2) × 2.6–3.5(–3.8) µm, vs 3.5–4.0 × 4.0–4.5 µm, vs 3.1–4 × (2.8–) 3.1–3.6 μm (on average 3.58 × 3.25 µm), and vs 2.9–3.7 × 2.6–3.2 µm, respectively] and subglobose to broadly ellipsoid instead of globose to subglobose (Qm = 1.22 vs 1.05–1.10, and 1.1, respectively). These sporal size discrepancies can be explained by the possible different percentage of (mono-)bisporic basidia on tetrasporic ones between the different collections. In fact, we report below the spore measurements summing the Slovak collections (“<italic><tp:taxon-name><tp:taxon-name-part taxon-name-part-type="genus" reg="Pseudobaeospora">P.</tp:taxon-name-part><tp:taxon-name-part taxon-name-part-type="species" reg="mutabilis">mutabilis</tp:taxon-name-part></tp:taxon-name></italic>”, which are exclusively tetrasporic) and Italian collections (which are mono-bi-tetrasporic): <italic><tp:taxon-name><tp:taxon-name-part taxon-name-part-type="genus" reg="Pseudobaeospora">P.</tp:taxon-name-part><tp:taxon-name-part taxon-name-part-type="species" reg="pyrifera">pyrifera</tp:taxon-name-part></tp:taxon-name>+<tp:taxon-name><tp:taxon-name-part taxon-name-part-type="genus" reg="Pseudobaeospora">P.</tp:taxon-name-part><tp:taxon-name-part taxon-name-part-type="species" reg="mutabilis">mutabilis</tp:taxon-name-part></tp:taxon-name></italic> – <bold><italic>spores</italic></bold> (2.9–)3.2–3.7–4.2(–5.5) × (2.4–)2.9–3.2–3.6(–4.7) μm (224/5/5), Q = (0.96–)1.05–1.15–1.26(–1.63), V = (10.0–)12.9–20.9–28.8(–65.2) μm<sup>3</sup>.</p><p>In this way the spore values ​​are very close to those reported in the literature. It is also worth to mention, that part of the discrepancies in published microscopic descriptions are due to an underestimation of the importance of the number of spores produced on the basidia.</p><p>In Europe <italic><tp:taxon-name><tp:taxon-name-part taxon-name-part-type="genus" reg="Pseudobaeospora">P.</tp:taxon-name-part><tp:taxon-name-part taxon-name-part-type="species" reg="jamonii">jamonii</tp:taxon-name-part></tp:taxon-name></italic> Bas, Lalli &amp; Lonati from Italy (Piedmont, Monte Rosa 1300 m, and Abruzzo) (<xref ref-type="bibr" rid="B91">Jamoni and Bon 1996</xref>; <xref ref-type="bibr" rid="B33">Bas et al. 2002</xref>; <xref ref-type="bibr" rid="B30">Bas 2003</xref>) seems to be the macromorphologically closest relative of the present species. It differs, however, by the more elongate clavate to (sub)lageniform, cylindrical or irregularly shaped cheilocystidia (15–43 × 4–10 μm), the presence of a distinct suprapellis of comparatively narrow hyphae, slightly larger and slightly more ellipsoid spores (3.2–4.0 × 2.8–3.5 μm, average Q = 1.10–1.15), and a different KOH reaction of the context of the stipe (green).</p><p><italic><tp:taxon-name><tp:taxon-name-part taxon-name-part-type="genus" reg="Pseudobaeospora">Pseudobaeospora</tp:taxon-name-part><tp:taxon-name-part taxon-name-part-type="species" reg="basii">basii</tp:taxon-name-part></tp:taxon-name></italic> Adamčík &amp; Ripková from Slovakia has a very similar microscopic structure but its basidiomes lack any purple or lilac tinges (<xref ref-type="bibr" rid="B4">Adamčík and Ripková 2004a</xref>). Unfortunately, attempts to sequence its holotype collection (SAV-F:3506) did not lead to obtaining a good ITS sequence to compare to.</p><p><italic><tp:taxon-name><tp:taxon-name-part taxon-name-part-type="genus" reg="Pseudobaeospora">Pseudobaeospora</tp:taxon-name-part><tp:taxon-name-part taxon-name-part-type="species" reg="dichroa">dichroa</tp:taxon-name-part></tp:taxon-name></italic> Bas (reported from England and Spain) has a pileus surface turning reddish purplish in KOH; pileipellis of often erect, catenulate hyphae near the centre, sometimes with a thin suprapellis, and towards margin of broad repent hyphae. L = 16–30, l = 3–5; pileus and lamellae with shades of red when dried; spores 3.0–4.0 (–4.3) × 2.7–3.5 µm, average Q 1.10–1.20 (1.25); cheilocystidia 10–45 × 3.5–10 (–17) µm, (often irregularly) clavate to lageniform, sometimes filiform, abundant to sparse or absent, sometimes with violaceous content (<xref ref-type="bibr" rid="B30">Bas 2003</xref>; <xref ref-type="bibr" rid="B16">Arauzo 2011a</xref>).</p><p><italic><tp:taxon-name><tp:taxon-name-part taxon-name-part-type="genus" reg="Pseudobaeospora">Pseudobaeospora</tp:taxon-name-part><tp:taxon-name-part taxon-name-part-type="species" reg="laguncularis">laguncularis</tp:taxon-name-part></tp:taxon-name></italic> Bas (reported from England, France, Germany, Spain) is very well characterized by the abundant, very slender cheilocystidia, at present unique in the genus. So far it is also the only species with small, scattered, refractive bodies turning red or red brown in KOH on caulocystidia and cheilocystidia, and sometimes also on the pileipellis, and with distinct, albeit sometimes sparse pileocystidia (<xref ref-type="bibr" rid="B30">Bas 2003</xref>; <xref ref-type="bibr" rid="B16">Arauzo 2011a</xref>; <xref ref-type="bibr" rid="B50">Clesse 2012</xref>). <tp:taxon-name><tp:taxon-name-part taxon-name-part-type="genus" reg="Pseudobaeospora">Pseudobaeospora</tp:taxon-name-part><tp:taxon-name-part taxon-name-part-type="species" reg="laguncularis">laguncularis</tp:taxon-name-part><tp:taxon-name-part taxon-name-part-type="infraspecific-rank">var.</tp:taxon-name-part><tp:taxon-name-part taxon-name-part-type="variety" reg="denudata">denudata</tp:taxon-name-part></tp:taxon-name> Bas differs from the type by lacking the suprapellis of narrow hyphae. The collection of <tp:taxon-name><tp:taxon-name-part taxon-name-part-type="genus" reg="Pseudobaeospora">P.</tp:taxon-name-part><tp:taxon-name-part taxon-name-part-type="species" reg="laguncularis">laguncularis</tp:taxon-name-part><tp:taxon-name-part taxon-name-part-type="infraspecific-rank">var.</tp:taxon-name-part><tp:taxon-name-part taxon-name-part-type="variety" reg="denudata">denudata</tp:taxon-name-part></tp:taxon-name> here sequenced, coming from the same locality of the type (topotype) [LIP PAM99101004, France, Savoie, Billième, forêt de Lierre, sous <italic><tp:taxon-name><tp:taxon-name-part taxon-name-part-type="genus" reg="Buxus">Buxus</tp:taxon-name-part><tp:taxon-name-part taxon-name-part-type="species" reg="sempervirens">sempervirens</tp:taxon-name-part></tp:taxon-name></italic> L. et <italic><tp:taxon-name><tp:taxon-name-part taxon-name-part-type="genus" reg="Quercus">Quercus</tp:taxon-name-part><tp:taxon-name-part taxon-name-part-type="species" reg="pubescens">pubescens</tp:taxon-name-part></tp:taxon-name></italic> Willd. sur calcaire, alt. 400 m 10 octobre 1999, leg. Maurice Durand &amp; Pierre-Arthur Moreau, <named-content xmlns:xlink="http://www.w3.org/1999/xlink" content-type="dwc:verbatimCoordinates" xlink:type="simple"><named-content content-type="geo-json" specific-use="{&#34;type&#34;:&#34;Point&#34;,&#34;coordinates&#34;:[5.810281,45.708663]}" id="NCID0EIDDI" xlink:type="simple">45.708663, 5.810281</named-content></named-content>, Fig. <xref ref-type="fig" rid="F4">4c</xref>] is molecularly distinct from all the other sequenced species (Figs <xref ref-type="fig" rid="F2">2</xref>, <xref ref-type="fig" rid="F3">3</xref>).</p><p>Among the non-European species, <italic><tp:taxon-name><tp:taxon-name-part taxon-name-part-type="genus" reg="Pseudobaeospora">P.</tp:taxon-name-part><tp:taxon-name-part taxon-name-part-type="species" reg="chilensis">chilensis</tp:taxon-name-part></tp:taxon-name></italic> E. Horak from Chile differs by tiny, very slender basidiomes, inconspicuous, narrow cheilocystidia, and narrower pileipellis elements (<xref ref-type="bibr" rid="B84">Horak 1964</xref>).</p><p><italic><tp:taxon-name><tp:taxon-name-part taxon-name-part-type="genus" reg="Pseudobaeospora">Pseudobaeospora</tp:taxon-name-part><tp:taxon-name-part taxon-name-part-type="species" reg="wipapatiae">wipapatiae</tp:taxon-name-part></tp:taxon-name></italic> from Hawaii, differs in forming deep ruby-colored basidiomes, with a pileus rugulo-striatulate nearly to disk, two-spored basidia, irregularly cylindrical to clavate or irregular in outline, sometimes mucronate, amyloid cheilocystidia, an irregular hymeniderm pileipellis with abundant erect pileocystidia and tissues that initially turn deep ruby then change to lilac grey in 3% KOH (<xref ref-type="bibr" rid="B60">Desjardin et al. 2014</xref>).</p><p><italic><tp:taxon-name><tp:taxon-name-part taxon-name-part-type="genus" reg="Agaricus">Agaricus</tp:taxon-name-part><tp:taxon-name-part taxon-name-part-type="species" reg="fuscolilacinus">fuscolilacinus</tp:taxon-name-part></tp:taxon-name></italic> Peck from Adirondack Mts. of New York (USA), based on the analysis on type material made by <xref ref-type="bibr" rid="B59">Desjardin (2004)</xref>, who considers the species to belong to <italic><tp:taxon-name><tp:taxon-name-part taxon-name-part-type="genus" reg="Pseudobaeospora">Pseudobaeospora</tp:taxon-name-part></tp:taxon-name></italic>, is distinguished by brownish lamellae, ellipsoid to lacrymoid bigger spores, 4.2–6.8 × 3.2–4.0 µm (on average 5.2 ± 0.6 × 3.5 ± 0.2), Q = 1.2–2.0 (Qm = 1.5 ± 0.2), two-spored basidia, and lack of cheilocystidia.</p><fig id="F8" position="float" orientation="portrait"><object-id xmlns:xlink="http://www.w3.org/1999/xlink" content-type="doi" xlink:type="simple">10.3897/imafungus.16.144994.figure8</object-id><object-id xmlns:xlink="http://www.w3.org/1999/xlink" content-type="arpha" xlink:type="simple">915A053E-CD9A-5C97-9A98-A0150D3E0A50</object-id><label>Figure 8.</label><caption><p><italic><tp:taxon-name><tp:taxon-name-part taxon-name-part-type="genus" reg="Pseudobaeospora">Pseudobaeospora</tp:taxon-name-part><tp:taxon-name-part taxon-name-part-type="species" reg="pyrifera">pyrifera</tp:taxon-name-part></tp:taxon-name></italic>. Basidiomes. <bold>a</bold> AMB 18729; <bold>b</bold> AMB 18730; <bold>c</bold> SAV-F:3518 (holotype of <italic><tp:taxon-name><tp:taxon-name-part taxon-name-part-type="genus" reg="Pseudobaeospora">P.</tp:taxon-name-part><tp:taxon-name-part taxon-name-part-type="species" reg="mutabilis">mutabilis</tp:taxon-name-part></tp:taxon-name></italic>); <bold>d–f</bold> SAV-F:3524. Photos: <bold>a, b</bold> by G. Consiglio; <bold>c–f</bold> by S. Jančovičová.</p></caption><graphic xmlns:xlink="http://www.w3.org/1999/xlink" xlink:href="imafungus-16-e144994-g008.jpg" position="float" orientation="portrait" xlink:type="simple" id="oo_1279432.jpg"><uri content-type="original_file" xlink:type="simple">https://binary.pensoft.net/fig/1279432</uri></graphic></fig><fig id="F9" position="float" orientation="portrait"><object-id xmlns:xlink="http://www.w3.org/1999/xlink" content-type="doi" xlink:type="simple">10.3897/imafungus.16.144994.figure9</object-id><object-id xmlns:xlink="http://www.w3.org/1999/xlink" content-type="arpha" xlink:type="simple">11048986-D284-5B64-A4AD-F2E674307207</object-id><label>Figure 9.</label><caption><p><italic><tp:taxon-name><tp:taxon-name-part taxon-name-part-type="genus" reg="Pseudobaeospora">Pseudobaeospora</tp:taxon-name-part><tp:taxon-name-part taxon-name-part-type="species" reg="pyrifera">pyrifera</tp:taxon-name-part></tp:taxon-name></italic>, microscopic features (AMB 18730). <bold>a, b</bold> Pileipellis; <bold>c</bold> crassobasidia; <bold>d</bold> hymenophoral trama; <bold>e, f</bold> cheilocystidia; <bold>g</bold> caulocystidia; <bold>h</bold> spores; <bold>a, b, e, g</bold> in ammoniacal Congo red; <bold>c, d, f, h</bold> in L4. Scale bars: 20 µm (<bold>a, d</bold>); 5 µm (<bold>b, c, e–h</bold>). Photos by L. Setti.</p></caption><graphic xmlns:xlink="http://www.w3.org/1999/xlink" xlink:href="imafungus-16-e144994-g009.jpg" position="float" orientation="portrait" xlink:type="simple" id="oo_1279433.jpg"><uri content-type="original_file" xlink:type="simple">https://binary.pensoft.net/fig/1279433</uri></graphic></fig><fig id="F10" position="float" orientation="portrait"><object-id xmlns:xlink="http://www.w3.org/1999/xlink" content-type="doi" xlink:type="simple">10.3897/imafungus.16.144994.figure10</object-id><object-id xmlns:xlink="http://www.w3.org/1999/xlink" content-type="arpha" xlink:type="simple">A2758CC9-A3C5-5E83-AE19-087A97307A7C</object-id><label>Figure 10.</label><caption><p><italic><tp:taxon-name><tp:taxon-name-part taxon-name-part-type="genus" reg="Pseudobaeospora">Pseudobaeospora</tp:taxon-name-part><tp:taxon-name-part taxon-name-part-type="species" reg="pyrifera">pyrifera</tp:taxon-name-part></tp:taxon-name></italic>, microscopic features (collections named as <italic><tp:taxon-name><tp:taxon-name-part taxon-name-part-type="genus" reg="Pseudobaeospora">P.</tp:taxon-name-part><tp:taxon-name-part taxon-name-part-type="species" reg="mutabilis">mutabilis</tp:taxon-name-part></tp:taxon-name></italic>). Pileipellis. <bold>a</bold> SAV-F:20580; <bold>b</bold> SAV-F:20589; <bold>c</bold> SAV-F:3524. Cheilocystidia; <bold>d</bold> SAV-F:20580; <bold>e</bold> SAV-F:20589; <bold>f</bold> SAV-F:3524. Caulocystidia; <bold>g</bold> SAV-F:20580; <bold>h</bold> SAV-F:20589; <bold>i</bold> SAV-F:3524. Spores; <bold>j</bold> SAV-F:20580; <bold>k</bold> SAV-F:20589. <bold>l</bold> SAV-F:3524; <bold>a–l</bold> in ammoniacal Congo red. Scale bars: 10 µm (<bold>a–f, h–i</bold>); 20 µm (<bold>g</bold>). <bold>j–l</bold>. Photos by L. Setti.</p></caption><graphic xmlns:xlink="http://www.w3.org/1999/xlink" xlink:href="imafungus-16-e144994-g010.jpg" position="float" orientation="portrait" xlink:type="simple" id="oo_1279434.jpg"><uri content-type="original_file" xlink:type="simple">https://binary.pensoft.net/fig/1279434</uri></graphic></fig></tp:treatment-sec><tp:treatment-sec><!--Section generated to contain objects referenced in tp:taxon-treatment.--><fig id="F3" position="float" orientation="portrait"><object-id xmlns:xlink="http://www.w3.org/1999/xlink" content-type="doi" xlink:type="simple">10.3897/imafungus.16.144994.figure3</object-id><object-id xmlns:xlink="http://www.w3.org/1999/xlink" content-type="arpha" xlink:type="simple">6FDEA6E3-A533-5DA5-9F63-A5ED5A501F64</object-id><label>Figure 3.</label><caption><p>Bayesian inference phylogram built with ITS nucleotide sequence of <italic><tp:taxon-name><tp:taxon-name-part taxon-name-part-type="genus" reg="Pseudobaeospora">Pseudobaeospora</tp:taxon-name-part></tp:taxon-name></italic>, rooted with <italic><tp:taxon-name><tp:taxon-name-part taxon-name-part-type="genus" reg="Tricholoma">Tricholoma</tp:taxon-name-part><tp:taxon-name-part taxon-name-part-type="species" reg="inamoenum">inamoenum</tp:taxon-name-part></tp:taxon-name></italic> (<italic><tp:taxon-name><tp:taxon-name-part taxon-name-part-type="family" reg="Tricholomataceae">Tricholomataceae</tp:taxon-name-part></tp:taxon-name></italic>) as outgroup. Nodes were annotated with Bayesian <abbrev xmlns:xlink="http://www.w3.org/1999/xlink" xlink:title="posterior probability" id="ABBRID0EPEAG" xlink:type="simple">PP</abbrev> (left) and <abbrev xmlns:xlink="http://www.w3.org/1999/xlink" xlink:title="Maximum likelihood bootstrap proportion" id="ABBRID0ETEAG" xlink:type="simple">ML BP</abbrev> (right) values, with the significance threshold considered as Bayesian <abbrev xmlns:xlink="http://www.w3.org/1999/xlink" xlink:title="posterior probability" id="ABBRID0EXEAG" xlink:type="simple">PP</abbrev> ≥ 0.95 and/or <abbrev xmlns:xlink="http://www.w3.org/1999/xlink" xlink:title="Maximum likelihood bootstrap proportion" id="ABBRID0E2EAG" xlink:type="simple">ML BP</abbrev> ≥ 70%. Subsignificant support values were annotated in parentheses. Boldface names represent samples sequenced for this study. Clades are named following <xref ref-type="bibr" rid="B55">Craig et al. (2023)</xref>.</p></caption><graphic xmlns:xlink="http://www.w3.org/1999/xlink" xlink:href="imafungus-16-e144994-g003.jpg" position="float" orientation="portrait" xlink:type="simple" id="oo_1279427.jpg"><uri content-type="original_file" xlink:type="simple">https://binary.pensoft.net/fig/1279427</uri></graphic></fig><fig id="F2" position="float" orientation="portrait"><object-id xmlns:xlink="http://www.w3.org/1999/xlink" content-type="doi" xlink:type="simple">10.3897/imafungus.16.144994.figure2</object-id><object-id xmlns:xlink="http://www.w3.org/1999/xlink" content-type="arpha" xlink:type="simple">1AEE305A-FDD6-5F63-A518-67494FB2946F</object-id><label>Figure 2.</label><caption><p>Mid-point rooted Bayesian phylogeny (<abbrev xmlns:xlink="http://www.w3.org/1999/xlink" xlink:title="nuclear ribosomal internal transcribed spacer" id="ABBRID0EBCAG" xlink:type="simple">nrITS</abbrev>, <abbrev xmlns:xlink="http://www.w3.org/1999/xlink" xlink:title="nuclear ribosomal large subunit ribosomal DNA" id="ABBRID0EFCAG" xlink:type="simple">nrLSU</abbrev>, <abbrev xmlns:xlink="http://www.w3.org/1999/xlink" xlink:title="nuclear ribosomal small subunit ribosomal DNA" id="ABBRID0EJCAG" xlink:type="simple">nrSSU</abbrev>, <italic><abbrev xmlns:xlink="http://www.w3.org/1999/xlink" xlink:title="DNA-directed RNA polymerase II subunit 2 gene" id="ABBRID0EOCAG" xlink:type="simple">RPB2</abbrev></italic>-exons) of the <italic><tp:taxon-name><tp:taxon-name-part taxon-name-part-type="family" reg="Tricholomataceae">Tricholomataceae</tp:taxon-name-part></tp:taxon-name></italic> s.s. Nodes were annotated with Bayesian <abbrev xmlns:xlink="http://www.w3.org/1999/xlink" xlink:title="posterior probability" id="ABBRID0EZCAG" xlink:type="simple">PP</abbrev> (left) and <abbrev xmlns:xlink="http://www.w3.org/1999/xlink" xlink:title="Maximum likelihood bootstrap proportion" id="ABBRID0E4CAG" xlink:type="simple">ML BP</abbrev> (right) values, with the significance threshold considered as Bayesian <abbrev xmlns:xlink="http://www.w3.org/1999/xlink" xlink:title="posterior probability" id="ABBRID0EBDAG" xlink:type="simple">PP</abbrev> ≥ 0.95 and/or <abbrev xmlns:xlink="http://www.w3.org/1999/xlink" xlink:title="Maximum likelihood bootstrap proportion" id="ABBRID0EFDAG" xlink:type="simple">ML BP</abbrev> ≥ 70%. Subsignificant support values were annotated in parentheses. Boldface names represent samples sequenced for this study.</p></caption><graphic xmlns:xlink="http://www.w3.org/1999/xlink" xlink:href="imafungus-16-e144994-g002.jpg" position="float" orientation="portrait" xlink:type="simple" id="oo_1279426.jpg"><uri content-type="original_file" xlink:type="simple">https://binary.pensoft.net/fig/1279426</uri></graphic></fig><fig id="F4" position="float" orientation="portrait"><object-id xmlns:xlink="http://www.w3.org/1999/xlink" content-type="doi" xlink:type="simple">10.3897/imafungus.16.144994.figure4</object-id><object-id xmlns:xlink="http://www.w3.org/1999/xlink" content-type="arpha" xlink:type="simple">B502A496-9C25-5EB7-A0CE-A03EF188DE4A</object-id><label>Figure 4.</label><caption><p>Basidiomes of some sequenced <italic><tp:taxon-name><tp:taxon-name-part taxon-name-part-type="genus" reg="Pseudobaeospora">Pseudobaeospora</tp:taxon-name-part></tp:taxon-name></italic> collections. <bold>a</bold><italic><tp:taxon-name><tp:taxon-name-part taxon-name-part-type="genus" reg="Pseudobaeospora">P.</tp:taxon-name-part><tp:taxon-name-part taxon-name-part-type="species" reg="calcarea">calcarea</tp:taxon-name-part></tp:taxon-name></italic> (LIP PAM06090111-FR2013078); <bold>b</bold><italic><tp:taxon-name><tp:taxon-name-part taxon-name-part-type="genus" reg="Pseudobaeospora">P.</tp:taxon-name-part><tp:taxon-name-part taxon-name-part-type="species" reg="cyanea">cyanea</tp:taxon-name-part></tp:taxon-name></italic> (GDOR M3986); <bold>c</bold><tp:taxon-name><tp:taxon-name-part taxon-name-part-type="genus" reg="Pseudobaeospora">P.</tp:taxon-name-part><tp:taxon-name-part taxon-name-part-type="species" reg="laguncularis">laguncularis</tp:taxon-name-part><tp:taxon-name-part taxon-name-part-type="infraspecific-rank">var.</tp:taxon-name-part><tp:taxon-name-part taxon-name-part-type="variety" reg="denudata">denudata</tp:taxon-name-part></tp:taxon-name> (LIP PAM99101004-FR2013079); <bold>d</bold><italic><tp:taxon-name><tp:taxon-name-part taxon-name-part-type="genus" reg="Pseudobaeospora">P.</tp:taxon-name-part><tp:taxon-name-part taxon-name-part-type="species" reg="pillodii">pillodii</tp:taxon-name-part></tp:taxon-name></italic> (KRAM F-53314); <bold>e</bold><italic><tp:taxon-name><tp:taxon-name-part taxon-name-part-type="genus" reg="Pseudobaeospora">P.</tp:taxon-name-part><tp:taxon-name-part taxon-name-part-type="species" reg="terrayi">terrayi</tp:taxon-name-part></tp:taxon-name></italic> (SAV-F:3317, holotype); <bold>f</bold><italic><tp:taxon-name><tp:taxon-name-part taxon-name-part-type="genus" reg="Pseudobaeospora">P.</tp:taxon-name-part><tp:taxon-name-part taxon-name-part-type="species" reg="terrayi">terrayi</tp:taxon-name-part></tp:taxon-name></italic> (SAV-F:20813). Lectotype of. <italic><tp:taxon-name><tp:taxon-name-part taxon-name-part-type="genus" reg="Collybia">C.</tp:taxon-name-part><tp:taxon-name-part taxon-name-part-type="species" reg="pillodii">pillodii</tp:taxon-name-part></tp:taxon-name></italic>; <bold>g</bold> Quélet’s original plate, pl. XV, fig. 4. Photos: <bold>a, c</bold> by P.A. Moreau; <bold>b</bold> by D. Gisotti; <bold>d</bold> by A. Ronikier; <bold>e, f</bold> by S. Jančovičová.</p></caption><graphic xmlns:xlink="http://www.w3.org/1999/xlink" xlink:href="imafungus-16-e144994-g004.jpg" position="float" orientation="portrait" xlink:type="simple" id="oo_1279428.jpg"><uri content-type="original_file" xlink:type="simple">https://binary.pensoft.net/fig/1279428</uri></graphic></fig></tp:treatment-sec><ref-list><ref id="B98"><mixed-citation xmlns:xlink="http://www.w3.org/1999/xlink" xlink:type="simple"><person-group><name name-style="western"><surname>Krieglsteiner</surname><given-names>LG</given-names></name></person-group> (<year>1999</year>) <article-title>Pilze im Naturraum Mainfrankische Platten und ihre Einbindung in die Vegetation.</article-title><source>Regensburger Mykologische Schriften</source><volume>9</volume>: <fpage>1</fpage>–<lpage>905</lpage>.</mixed-citation></ref><ref id="B45"><mixed-citation xmlns:xlink="http://www.w3.org/1999/xlink" xlink:type="simple"><person-group><name name-style="western"><surname>Chaillet</surname><given-names>P</given-names></name><name name-style="western"><surname>Moingeon</surname><given-names>J-M</given-names></name><name name-style="western"><surname>Moyne</surname><given-names>G</given-names></name></person-group> (<year>2007</year>) <article-title>Flore mycologique des pelouses sèches: 1-<italic><tp:taxon-name><tp:taxon-name-part taxon-name-part-type="genus">Pseudobaeospora</tp:taxon-name-part><tp:taxon-name-part taxon-name-part-type="species">pyrifera</tp:taxon-name-part></tp:taxon-name></italic> Bas &amp; Krieglst., et <italic><tp:taxon-name><tp:taxon-name-part taxon-name-part-type="genus">Entoloma</tp:taxon-name-part><tp:taxon-name-part taxon-name-part-type="species">queletii</tp:taxon-name-part></tp:taxon-name></italic> (Boud.) Noordelos.</article-title><source>Bulletin annuel de la Fédération Mycologique de l’Est</source><volume>5</volume>: <fpage>5</fpage>–<lpage>9</lpage>.</mixed-citation></ref><ref id="B99"><mixed-citation xmlns:xlink="http://www.w3.org/1999/xlink" xlink:type="simple"><person-group><name name-style="western"><surname>Krieglsteiner</surname><given-names>LG</given-names></name></person-group> (<year>2010</year>) <article-title>Pilzausstellung im Steigerwaldstüble.</article-title><source>Der Tintling</source><volume>66</volume>(<issue>5</issue>): <fpage>73</fpage>–<lpage>75</lpage>.</mixed-citation></ref><ref id="B16"><mixed-citation xmlns:xlink="http://www.w3.org/1999/xlink" xlink:type="simple"><person-group><name name-style="western"><surname>Arauzo</surname><given-names>S</given-names></name></person-group> (<year>2011a</year>) <article-title>Estudios en el género <italic><tp:taxon-name><tp:taxon-name-part taxon-name-part-type="genus">Pseudobaeospora</tp:taxon-name-part></tp:taxon-name></italic>.</article-title><source>Errotari</source><volume>8</volume>: <fpage>14</fpage>–<lpage>37</lpage>.</mixed-citation></ref><ref id="B129"><mixed-citation xmlns:xlink="http://www.w3.org/1999/xlink" xlink:type="simple"><person-group><name name-style="western"><surname>Morozova</surname><given-names>OV</given-names></name><name name-style="western"><surname>Popov</surname><given-names>ES</given-names></name></person-group> (<year>2013</year>) <article-title>New records of two species of the genus <italic><tp:taxon-name><tp:taxon-name-part taxon-name-part-type="genus">Pseudobaeospora</tp:taxon-name-part></tp:taxon-name></italic> (<italic><tp:taxon-name><tp:taxon-name-part taxon-name-part-type="phylum">Basidiomycota</tp:taxon-name-part></tp:taxon-name></italic>, <italic><tp:taxon-name><tp:taxon-name-part taxon-name-part-type="order">Agaricales</tp:taxon-name-part></tp:taxon-name></italic>) from Russia.</article-title><source>Novosti Sistematiki Nizshikh Rastenii</source><volume>47</volume>: <fpage>127</fpage>–<lpage>134</lpage>. <ext-link xlink:href="10.31111/nsnr/2013.47.127" ext-link-type="doi" xlink:type="simple">https://doi.org/10.31111/nsnr/2013.47.127</ext-link></mixed-citation></ref><ref id="B43"><mixed-citation xmlns:xlink="http://www.w3.org/1999/xlink" xlink:type="simple"><person-group><name name-style="western"><surname>Caillet</surname><given-names>M</given-names></name><name name-style="western"><surname>Caillet</surname><given-names>M</given-names></name><name name-style="western"><surname>Chaillet</surname><given-names>P</given-names></name><name name-style="western"><surname>Moingeon</surname><given-names>S</given-names></name><name name-style="western"><surname>Moingeon</surname><given-names>J-M</given-names></name><name name-style="western"><surname>Moyne</surname><given-names>G</given-names></name><name name-style="western"><surname>Sugny</surname><given-names>D</given-names></name></person-group> (<year>2018</year>) Étude de la fonge de la réserve naturelle du ravin de Valbois (Doubs). Société d’Histoire Naturelle du Doubs, Fédération Mycologique de l’Est, 1–113. <ext-link xlink:href="http://mycofme.free.fr/publications/etude_fonge_ravin_valbois.pdf" ext-link-type="uri" xlink:type="simple">http://mycofme.free.fr/publications/etude_fonge_ravin_valbois.pdf</ext-link></mixed-citation></ref><ref id="B31"><mixed-citation xmlns:xlink="http://www.w3.org/1999/xlink" xlink:type="simple"><person-group><name name-style="western"><surname>Bas</surname><given-names>C</given-names></name><name name-style="western"><surname>Krieglsteiner</surname><given-names>L</given-names></name></person-group> (<year>1998</year>) <article-title><italic><tp:taxon-name><tp:taxon-name-part taxon-name-part-type="genus">Pseudobaeospora</tp:taxon-name-part><tp:taxon-name-part taxon-name-part-type="species">pyrifera</tp:taxon-name-part></tp:taxon-name></italic>, a new species found in southern Germany and The Netherlands.</article-title><source>Zeitschrift für Mykologie</source><volume>64</volume>(<issue>2</issue>): <fpage>203</fpage>–<lpage>206</lpage>.</mixed-citation></ref><ref id="B2"><mixed-citation xmlns:xlink="http://www.w3.org/1999/xlink" xlink:type="simple"><person-group><name name-style="western"><surname>Adamčík</surname><given-names>S</given-names></name><name name-style="western"><surname>Bas</surname><given-names>C</given-names></name></person-group> (<year>2002</year>) <article-title><italic><tp:taxon-name><tp:taxon-name-part taxon-name-part-type="genus">Pseudobaeospora</tp:taxon-name-part><tp:taxon-name-part taxon-name-part-type="species">mutabilis</tp:taxon-name-part></tp:taxon-name></italic>, a new species discovered in Slovakia.</article-title><source>Mycotaxon</source><volume>84</volume>: <fpage>271</fpage>–<lpage>275</lpage>.</mixed-citation></ref><ref id="B30"><mixed-citation xmlns:xlink="http://www.w3.org/1999/xlink" xlink:type="simple"><person-group><name name-style="western"><surname>Bas</surname><given-names>C</given-names></name></person-group> (<year>2003</year>) <article-title>A reconnaissance of the genus <italic><tp:taxon-name><tp:taxon-name-part taxon-name-part-type="genus">Pseudobaeospora</tp:taxon-name-part></tp:taxon-name></italic> in Europe II.</article-title><source>Persoonia</source><volume>18</volume>(<issue>2</issue>): <fpage>163</fpage>–<lpage>199</lpage>.</mixed-citation></ref><ref id="B55"><mixed-citation xmlns:xlink="http://www.w3.org/1999/xlink" xlink:type="simple"><person-group><name name-style="western"><surname>Craig</surname><given-names>S</given-names></name><name name-style="western"><surname>Vaughan</surname><given-names>LJ</given-names></name><name name-style="western"><surname>Holmes</surname><given-names>GD</given-names></name><name name-style="western"><surname>May</surname><given-names>TW</given-names></name></person-group> (<year>2023</year>) <article-title><italic><tp:taxon-name><tp:taxon-name-part taxon-name-part-type="genus">Pseudobaeospora</tp:taxon-name-part><tp:taxon-name-part taxon-name-part-type="species">taluna</tp:taxon-name-part></tp:taxon-name></italic> (<italic><tp:taxon-name><tp:taxon-name-part taxon-name-part-type="kingdom">Fungi</tp:taxon-name-part></tp:taxon-name></italic>: <italic><tp:taxon-name><tp:taxon-name-part taxon-name-part-type="order">Agaricales</tp:taxon-name-part></tp:taxon-name></italic>) newly described from southern Australia.</article-title><source>Australian Journal of Taxonomy</source><volume>24</volume>: <fpage>1</fpage>–<lpage>16</lpage>. <ext-link xlink:href="10.54102/ajt" ext-link-type="doi" xlink:type="simple">https://doi.org/10.54102/ajt</ext-link></mixed-citation></ref><ref id="B42"><mixed-citation xmlns:xlink="http://www.w3.org/1999/xlink" xlink:type="simple"><person-group><name name-style="western"><surname>Caboň</surname><given-names>M</given-names></name><name name-style="western"><surname>Galvánek</surname><given-names>D</given-names></name><name name-style="western"><surname>Detheridge</surname><given-names>AP</given-names></name><name name-style="western"><surname>Griffith</surname><given-names>GW</given-names></name><name name-style="western"><surname>Maráková</surname><given-names>S</given-names></name><name name-style="western"><surname>Adamčík</surname><given-names>S</given-names></name></person-group> (<year>2021</year>) <article-title>Mulching has negative impact on fungal and plant diversity in Slovak oligotrophic grasslands.</article-title><source>Basic and Applied Ecology</source><volume>52</volume>: <fpage>24</fpage>–<lpage>37</lpage>. <ext-link xlink:href="10.1016/j.baae.2021.02.007" ext-link-type="doi" xlink:type="simple">https://doi.org/10.1016/j.baae.2021.02.007</ext-link></mixed-citation></ref><ref id="B6"><mixed-citation xmlns:xlink="http://www.w3.org/1999/xlink" xlink:type="simple"><person-group><name name-style="western"><surname>Adamčík</surname><given-names>S</given-names></name><name name-style="western"><surname>Ripková</surname><given-names>S</given-names></name><name name-style="western"><surname>Kučera</surname><given-names>V</given-names></name></person-group> (<year>2007</year>) <article-title>Re-evaluation of morphological variability of <italic><tp:taxon-name><tp:taxon-name-part taxon-name-part-type="genus">Pseudobaeospora</tp:taxon-name-part></tp:taxon-name></italic> group <italic>Celluloderma</italic> (<italic><tp:taxon-name><tp:taxon-name-part taxon-name-part-type="order">Agaricales</tp:taxon-name-part></tp:taxon-name></italic>, <italic><tp:taxon-name><tp:taxon-name-part taxon-name-part-type="phylum">Basidiomycota</tp:taxon-name-part></tp:taxon-name></italic>).</article-title><source>Nova Hedwigia</source><volume>85</volume>(<issue>3–4</issue>): <fpage>365</fpage>–<lpage>377</lpage>. <ext-link xlink:href="10.1127/0029-5035/2007/0085-0365" ext-link-type="doi" xlink:type="simple">https://doi.org/10.1127/0029-5035/2007/0085-0365</ext-link></mixed-citation></ref><ref id="B190"><mixed-citation xmlns:xlink="http://www.w3.org/1999/xlink" xlink:type="simple"><person-group><name name-style="western"><surname>Voto</surname><given-names>P</given-names></name></person-group> (<year>2021</year>) Online key, continuosly updated Key to <italic><tp:taxon-name><tp:taxon-name-part taxon-name-part-type="genus">Pseudobaeospora</tp:taxon-name-part></tp:taxon-name></italic>. [last update: 23/04/2024] [Accessed 10/12/2024] <ext-link xlink:href="https://www.ameronlus.it/documenti/Key_to_Pseudobaeospora.xls" ext-link-type="uri" xlink:type="simple">https://www.ameronlus.it/documenti/Key_to_Pseudobaeospora.xls</ext-link></mixed-citation></ref><ref id="B147"><mixed-citation xmlns:xlink="http://www.w3.org/1999/xlink" xlink:type="simple"><person-group><name name-style="western"><surname>Ronikier</surname><given-names>A</given-names></name><name name-style="western"><surname>Moreau</surname><given-names>P-A</given-names></name></person-group> (<year>2007</year>) <italic><tp:taxon-name><tp:taxon-name-part taxon-name-part-type="genus">Pseudobaeospora</tp:taxon-name-part><tp:taxon-name-part taxon-name-part-type="species">pillodii</tp:taxon-name-part></tp:taxon-name></italic> and <italic><tp:taxon-name><tp:taxon-name-part taxon-name-part-type="genus">P.</tp:taxon-name-part><tp:taxon-name-part taxon-name-part-type="species">oligophylla</tp:taxon-name-part></tp:taxon-name></italic> (<italic><tp:taxon-name><tp:taxon-name-part taxon-name-part-type="family">Tricholomataceae</tp:taxon-name-part></tp:taxon-name></italic>, <italic><tp:taxon-name><tp:taxon-name-part taxon-name-part-type="phylum">Basidiomycota</tp:taxon-name-part></tp:taxon-name></italic>): two names for one species? Nova Hedwigia 84(1–2): 167–174. <ext-link xlink:href="10.1127/0029-5035/2007/0084-0167" ext-link-type="doi" xlink:type="simple">https://doi.org/10.1127/0029-5035/2007/0084-0167</ext-link></mixed-citation></ref><ref id="B139"><mixed-citation xmlns:xlink="http://www.w3.org/1999/xlink" xlink:type="simple"><person-group><name name-style="western"><surname>Quang</surname><given-names>DN</given-names></name><name name-style="western"><surname>Spiteller</surname><given-names>P</given-names></name><name name-style="western"><surname>Porzel</surname><given-names>A</given-names></name><name name-style="western"><surname>Schmidt</surname><given-names>J</given-names></name><name name-style="western"><surname>Geissler</surname><given-names>T</given-names></name><name name-style="western"><surname>Arnold</surname><given-names>N</given-names></name><name name-style="western"><surname>Wessjohann</surname><given-names>L</given-names></name></person-group> (<year>2008</year>) <article-title>Alkaloids from the mushroom <italic><tp:taxon-name><tp:taxon-name-part taxon-name-part-type="genus">Pseudobaeospora</tp:taxon-name-part><tp:taxon-name-part taxon-name-part-type="species">pyrifera</tp:taxon-name-part></tp:taxon-name></italic>, pyriferines A-C.</article-title><source>Journal of Natural Products</source><volume>71</volume>(<issue>9</issue>): <fpage>1620</fpage>–<lpage>1622</lpage>. <ext-link xlink:href="10.1021/np800365f" ext-link-type="doi" xlink:type="simple">https://doi.org/10.1021/np800365f</ext-link></mixed-citation></ref><ref id="B91"><mixed-citation xmlns:xlink="http://www.w3.org/1999/xlink" xlink:type="simple"><person-group><name name-style="western"><surname>Jamoni</surname><given-names>PG</given-names></name><name name-style="western"><surname>Bon</surname><given-names>M</given-names></name></person-group> (<year>1996</year>) <article-title>Quelques récoltes subalpines du massif du Mont Rose et des alentoures.</article-title><source>Bulletin trimestriel de la Fédération mycologique Dauphiné-Savoie</source><volume>143</volume>(<issue>36</issue>): <fpage>7</fpage>–<lpage>15</lpage>.</mixed-citation></ref><ref id="B33"><mixed-citation xmlns:xlink="http://www.w3.org/1999/xlink" xlink:type="simple"><person-group><name name-style="western"><surname>Bas</surname><given-names>C</given-names></name><name name-style="western"><surname>Lalli</surname><given-names>G</given-names></name><name name-style="western"><surname>Lonati</surname><given-names>G</given-names></name></person-group> (<year>2002</year>) <article-title><italic><tp:taxon-name><tp:taxon-name-part taxon-name-part-type="genus">Pseudobaeospora</tp:taxon-name-part><tp:taxon-name-part taxon-name-part-type="species">jamonii</tp:taxon-name-part></tp:taxon-name></italic>, una nuova specie in Italia.</article-title><source>Micologia e Vegetazione Mediterranea</source><volume>17</volume>: <fpage>31</fpage>–<lpage>35</lpage>.</mixed-citation></ref><ref id="B4"><mixed-citation xmlns:xlink="http://www.w3.org/1999/xlink" xlink:type="simple"><person-group><name name-style="western"><surname>Adamčík</surname><given-names>S</given-names></name><name name-style="western"><surname>Ripková</surname><given-names>S</given-names></name></person-group> (<year>2004a</year>) <article-title><italic><tp:taxon-name><tp:taxon-name-part taxon-name-part-type="genus">Pseudobaeospora</tp:taxon-name-part><tp:taxon-name-part taxon-name-part-type="species">basii</tp:taxon-name-part></tp:taxon-name></italic>, a new species described from Slovakia.</article-title><source>Sydowia</source><volume>56</volume>(<issue>1</issue>): <fpage>1</fpage>–<lpage>7</lpage>. <ext-link xlink:href="10.33585/cmy.56306" ext-link-type="doi" xlink:type="simple">https://doi.org/10.33585/cmy.56306</ext-link></mixed-citation></ref><ref id="B50"><mixed-citation xmlns:xlink="http://www.w3.org/1999/xlink" xlink:type="simple"><person-group><name name-style="western"><surname>Clesse</surname><given-names>B</given-names></name></person-group> (<year>2012</year>) <article-title>Rétrospective mycologique de l’année 2011.</article-title><source>Mycolux</source><volume>1</volume>: <fpage>26</fpage>–<lpage>30</lpage>.</mixed-citation></ref><ref id="B84"><mixed-citation xmlns:xlink="http://www.w3.org/1999/xlink" xlink:type="simple"><person-group><name name-style="western"><surname>Horak</surname><given-names>E</given-names></name></person-group> (<year>1964</year>) <article-title>Notes sur <italic><tp:taxon-name><tp:taxon-name-part taxon-name-part-type="genus">Pseudobaeospora</tp:taxon-name-part></tp:taxon-name></italic> Sing. (1942), excl. <italic><tp:taxon-name><tp:taxon-name-part taxon-name-part-type="genus">Lepiota</tp:taxon-name-part></tp:taxon-name></italic>, <tp:taxon-name><tp:taxon-name-part taxon-name-part-type="infraspecific-rank">sect.</tp:taxon-name-part><tp:taxon-name-part taxon-name-part-type="section">Sericellae</tp:taxon-name-part></tp:taxon-name>.</article-title><source>Revue de Mycologie</source><volume>29</volume>: <fpage>72</fpage>–<lpage>81</lpage>.</mixed-citation></ref><ref id="B60"><mixed-citation xmlns:xlink="http://www.w3.org/1999/xlink" xlink:type="simple"><person-group><name name-style="western"><surname>Desjardin</surname><given-names>DE</given-names></name><name name-style="western"><surname>Hemmes</surname><given-names>DE</given-names></name><name name-style="western"><surname>Perry</surname><given-names>BA</given-names></name></person-group> (<year>2014</year>) <article-title>A ruby-colored <italic><tp:taxon-name><tp:taxon-name-part taxon-name-part-type="genus">Pseudobaeospora</tp:taxon-name-part></tp:taxon-name></italic> species is described as new from material collected on the island of Hawaii.</article-title><source>Mycologia</source><volume>106</volume>(<issue>3</issue>): <fpage>456</fpage>–<lpage>463</lpage>. <ext-link xlink:href="10.3852/13-030" ext-link-type="doi" xlink:type="simple">https://doi.org/10.3852/13-030</ext-link></mixed-citation></ref><ref id="B59"><mixed-citation xmlns:xlink="http://www.w3.org/1999/xlink" xlink:type="simple"><person-group><name name-style="western"><surname>Desjardin</surname><given-names>DE</given-names></name></person-group> (<year>2004</year>) <article-title>A new species of <italic><tp:taxon-name><tp:taxon-name-part taxon-name-part-type="genus">Pseudobaeospora</tp:taxon-name-part></tp:taxon-name></italic> from California.</article-title><source>Mycotaxon</source><volume>90</volume>(<issue>1</issue>): <fpage>69</fpage>–<lpage>76</lpage>.</mixed-citation></ref></ref-list></tp:taxon-treatment>
