# Supplementary material for: ﻿Pseudobaeosporoideae, a new subfamily within the Tricholomataceae for the genus Pseudobaeospora (Agaricales, Tricholomatineae) based on morphological and molecular inference
Source: IMA Fungus. 2025 Mar 13;16:e144994. doi: 10.3897/imafungus.16.144994 (PMC11926610; doi:10.3897/imafungus.16.144994)
Supplement: XML Treatment for Pseudobaeospora jamonii [file imafungus.16.144994-treatment5.xml]

<!DOCTYPE tp:taxon-treatment
  PUBLIC "-//TaxonX//DTD Taxonomic Treatment Publishing DTD v0 20100105//EN" "tax-treatment-NSO.dtd">
<tp:taxon-treatment xmlns:tp="http://www.plazi.org/taxpub"><tp:treatment-meta><kwd-group><label>Taxon classification</label><kwd>
                <named-content content-type="kingdom">Fungi</named-content>
              </kwd><kwd>
                <named-content content-type="order">Agaricales</named-content>
              </kwd><kwd>
                <named-content content-type="family">Tricholomataceae</named-content>
              </kwd></kwd-group><mixed-citation publication-type="journal"><person-group><name><surname>Vizzini</surname><given-names>Alfredo</given-names></name><name><surname>Consiglio</surname><given-names>Giovanni</given-names></name><name><surname>Adamčíková</surname><given-names>Katarína</given-names></name><name><surname>Setti</surname><given-names>Ledo</given-names></name><name><surname>Adamčík</surname><given-names>Slavomír</given-names></name></person-group><article-title>﻿<italic><tp:taxon-name><tp:taxon-name-part taxon-name-part-type="subfamily" reg="Pseudobaeosporoideae">Pseudobaeosporoideae</tp:taxon-name-part></tp:taxon-name></italic>, a new subfamily within the <italic><tp:taxon-name><tp:taxon-name-part taxon-name-part-type="family" reg="Tricholomataceae">Tricholomataceae</tp:taxon-name-part></tp:taxon-name></italic> for the genus <italic><tp:taxon-name><tp:taxon-name-part taxon-name-part-type="genus" reg="Pseudobaeospora">Pseudobaeospora</tp:taxon-name-part></tp:taxon-name></italic> (<italic><tp:taxon-name><tp:taxon-name-part taxon-name-part-type="order" reg="Agaricales">Agaricales</tp:taxon-name-part></tp:taxon-name></italic>, <italic><tp:taxon-name><tp:taxon-name-part taxon-name-part-type="suborder" reg="Tricholomatineae">Tricholomatineae</tp:taxon-name-part></tp:taxon-name></italic>) based on morphological and molecular inference</article-title><source>IMA Fungus</source><day>13</day><month>03</month><year>2025</year><volume>16</volume><pub-id pub-id-type="doi">10.3897/imafungus.16.144994</pub-id></mixed-citation></tp:treatment-meta><tp:nomenclature><label>﻿</label><tp:taxon-name>
              <object-id xmlns:xlink="http://www.w3.org/1999/xlink" content-type="arpha" xlink:type="simple">BE7011F5-D9CC-5843-AB95-6F6FC3E3ABBA</object-id>
              <tp:taxon-name-part taxon-name-part-type="genus" reg="Pseudobaeospora">Pseudobaeospora</tp:taxon-name-part>
              <tp:taxon-name-part taxon-name-part-type="species" reg="jamonii">jamonii</tp:taxon-name-part>
            </tp:taxon-name><tp:taxon-authority>Bas, Lalli &amp; Lonati, Micol. Veg. Medit. 17(1): 32 (2002)</tp:taxon-authority><xref ref-type="fig" rid="F11">Fig. 11</xref><tp:nomenclature-citation-list><tp:nomenclature-citation><tp:taxon-name>
                  <tp:taxon-name-part taxon-name-part-type="genus" reg="Pseudobaeospora"/>
                  <tp:taxon-name-part taxon-name-part-type="species" reg="pillodii"/>
                </tp:taxon-name><comment>– <tp:taxon-name><tp:taxon-name-part taxon-name-part-type="genus" reg="Pseudobaeospora">P.</tp:taxon-name-part><tp:taxon-name-part taxon-name-part-type="species" reg="pillodii">pillodii</tp:taxon-name-part></tp:taxon-name> (forma) auct. non (Quél.) Wasser: Jamoni &amp; Bon, Bull, trimest. Feder. mycol. Dauphine-Savoie 143: 12 (1996). </comment></tp:nomenclature-citation></tp:nomenclature-citation-list></tp:nomenclature><tp:treatment-sec sec-type="Holotype" id="SECID0ESMDI"><title>Holotype.</title><p>(missing): ITALY • Piemonte, Monte Rosa, Alagna, bassa valle dell’Orto, about 1300 m, 3 September 1994, leg. P.G. Jamoni (Fungarium Jamoni).</p></tp:treatment-sec><tp:treatment-sec sec-type="Neotype" id="SECID0EXMDI"><title>Neotype.</title><p>(designated here, MBT10024683): Italy, Abruzzo, San Pietro, Isola del Gran Sasso (TE), 13 September 1995, leg. G. Lalli &amp; G. Lonati (AQUI:10322).</p></tp:treatment-sec><tp:treatment-sec sec-type="Selected iconography" id="SECID0E3MDI"><title>Selected iconography.</title><p><xref ref-type="bibr" rid="B91">Jamoni and Bon (1996</xref>: photo on cover, as form of <italic><tp:taxon-name><tp:taxon-name-part taxon-name-part-type="genus" reg="Pseudobaeospora">P.</tp:taxon-name-part><tp:taxon-name-part taxon-name-part-type="species" reg="pillodii">pillodii</tp:taxon-name-part></tp:taxon-name></italic>), <xref ref-type="bibr" rid="B33">Bas et al. (2002</xref>: Fig. <xref ref-type="fig" rid="F1">1</xref>).</p></tp:treatment-sec><tp:treatment-sec sec-type="description" id="SECID0EZNDI"><title>Selected descriptions.</title><p><xref ref-type="bibr" rid="B91">Jamoni and Bon (1996</xref>: 12–13), <xref ref-type="bibr" rid="B30">Bas (2003</xref>: 177–179), <xref ref-type="bibr" rid="B33">Bas et al. (2002</xref>: 32–35).</p></tp:treatment-sec><tp:treatment-sec sec-type="description" id="SECID0ELODI"><title>Description.</title><p><bold><italic>Spores</italic></bold> (2.9–)3.2–3.5–3.8(–4.5) × (2.6–)2.9–3.1–3.3(–3.6) μm (64/1/1), Q = (0.97–)1.04–1.15–1.25(–1.52), V = (11.3–)14.4–17.8–21.2(–28.2) μm<sup>3</sup>, globose to subglobose, wall up to a 0.8 µm thick, smooth, colorless in L4: hilar appendix prominent, 0.8–1 µm long. <bold><italic>Basidia</italic></bold> 16–18 × 4.0–5.0 µm, tetrasporic, subclavate to cylindrical, sterigmata up to 4 µm long; crassobasidia very rare. <bold><italic>Hymenophoral trama</italic></bold> regular to subregular, consisting of up to 8 µm wide hyphae, colorless in L4. <bold><italic>Cheilocystidia</italic></bold> mainly clavate, hardly differentiated from the basidia, but also elongate clavate to (sub)lageniform, cylindrical or irregularly shaped, 25–32 × 8.3–10.3 µm. <bold><italic>Pleurocistidia</italic></bold> absent. <bold><italic>Pileipellis</italic></bold>: turning greenish brownish to pale green in KOH; suprapellis formed by broadly ellipsoid to broadly cylindrical elements, often emerging and then pileocystidia-like, sometimes slightly swollen, with rounded apex, smooth, up to 9 µm wide; subpellis slightly aeriferous, consisting of slightly gelatinized, smooth, subglobose to broadly cylindrical, up to 16 µm wide hyphae; pigments light brown, mainly intracellular. <bold><italic>Stipitipellis</italic></bold> composed of cylindrical, densely septate, up to 3 µm wide, longitudinal and parallel hyphae. <bold><italic>Stipititrama</italic></bold> of up to 10–12 µm wide hyphae, greenish in KOH. <bold><italic>Caulocystidia</italic></bold> at stipe apex scattered or clustered, 10–50 × 4–10 pm, filiform to narrowly clavate, subcylindrical or slender and somewhat irregular. <bold><italic>Clamp-connections</italic></bold> present mainly on the suprapellis hyphae and at the basidia and cheilocystidia bases.</p></tp:treatment-sec><tp:treatment-sec sec-type="material" id="SECID0E4PDI"><title>Material examined.</title><p>ITALY • Abruzzo, San Pietro, Isola del Gran Sasso (TE), 13 Sept. 1995, G. Lalli &amp; G. Lonati (AQUI:10322, neotype).</p></tp:treatment-sec><tp:treatment-sec sec-type="notes" id="SECID0ECQDI"><title>Notes.</title><p>Both the holotype (private fungarium, Jamoni) and the isotype collections (L) are missing (Pier Giovanni Jamoni, pers. comm. and Nicolien Sol, Leiden, pers. comm., respectively). The Italian collection studied here (AQUI:10322) was included as part of studied material (paratype) in the protologue (<xref ref-type="bibr" rid="B33">Bas et al. 2002</xref>) and is selected as the neotype here.</p><p>This taxon was first time provisionally described as a peculiar form of <italic><tp:taxon-name><tp:taxon-name-part taxon-name-part-type="genus" reg="Pseudobaeospora">P.</tp:taxon-name-part><tp:taxon-name-part taxon-name-part-type="species" reg="pillodii">pillodii</tp:taxon-name-part></tp:taxon-name></italic> with clamp-connections, cheilocystidia and tetrasporic basidia, from Alpine areas in Piedmont (northwestern Italy) in mixed forests (<italic><tp:taxon-name><tp:taxon-name-part taxon-name-part-type="genus" reg="Alnus">Alnus</tp:taxon-name-part><tp:taxon-name-part taxon-name-part-type="species" reg="incana">incana</tp:taxon-name-part></tp:taxon-name></italic>, <italic><tp:taxon-name><tp:taxon-name-part taxon-name-part-type="genus" reg="Acer">Acer</tp:taxon-name-part></tp:taxon-name></italic>, <italic><tp:taxon-name><tp:taxon-name-part taxon-name-part-type="genus" reg="Fraxinus">Fraxinus</tp:taxon-name-part></tp:taxon-name></italic>, <italic><tp:taxon-name><tp:taxon-name-part taxon-name-part-type="genus" reg="Fagus">Fagus</tp:taxon-name-part></tp:taxon-name></italic>, <italic><tp:taxon-name><tp:taxon-name-part taxon-name-part-type="genus" reg="Corylus">Corylus</tp:taxon-name-part></tp:taxon-name></italic>, and <italic><tp:taxon-name><tp:taxon-name-part taxon-name-part-type="genus" reg="Picea">Picea</tp:taxon-name-part><tp:taxon-name-part taxon-name-part-type="species" reg="abies">abies</tp:taxon-name-part></tp:taxon-name></italic>) often near <italic><tp:taxon-name><tp:taxon-name-part taxon-name-part-type="genus" reg="Buxus">Buxus</tp:taxon-name-part></tp:taxon-name></italic> (<xref ref-type="bibr" rid="B91">Jamoni and Bon 1996</xref>). It was then formally described as a new species (<xref ref-type="bibr" rid="B33">Bas et al. 2002</xref>) based on the previously cited Piedmont collections and a new collection from Abruzzi (Central Italy) and included by <xref ref-type="bibr" rid="B30">Bas (2003)</xref> in his European monographic work on the genus.</p><p>Both in the multigene (Fig. <xref ref-type="fig" rid="F2">2</xref>) and ITS analyses (Fig. <xref ref-type="fig" rid="F3">3</xref>), the neotype collection of <italic><tp:taxon-name><tp:taxon-name-part taxon-name-part-type="genus" reg="Pseudobaeospora">P.</tp:taxon-name-part><tp:taxon-name-part taxon-name-part-type="species" reg="jamonii">jamonii</tp:taxon-name-part></tp:taxon-name></italic> is recovered as an independent species. In the multigene analysis, it is sister to a clade formed by <italic><tp:taxon-name><tp:taxon-name-part taxon-name-part-type="genus" reg="Pseudobaeospora">P.</tp:taxon-name-part><tp:taxon-name-part taxon-name-part-type="species" reg="wipapatiae">wipapatiae</tp:taxon-name-part></tp:taxon-name></italic> and <italic><tp:taxon-name><tp:taxon-name-part taxon-name-part-type="genus" reg="Pseudobaeospora">P.</tp:taxon-name-part><tp:taxon-name-part taxon-name-part-type="species" reg="pyrifera">pyrifera</tp:taxon-name-part></tp:taxon-name></italic> (including <italic><tp:taxon-name><tp:taxon-name-part taxon-name-part-type="genus" reg="Pseudobaeospora">P.</tp:taxon-name-part><tp:taxon-name-part taxon-name-part-type="species" reg="mutabilis">mutabilis</tp:taxon-name-part></tp:taxon-name></italic>); in the ITS analysis, it is sister to a clade consisting of four environmental sequences of an undescribed probably new species from Portugal. Similarities and differences between this species and <italic><tp:taxon-name><tp:taxon-name-part taxon-name-part-type="genus" reg="Pseudobaeospora">P.</tp:taxon-name-part><tp:taxon-name-part taxon-name-part-type="species" reg="pyrifera">pyrifera</tp:taxon-name-part></tp:taxon-name></italic> are discussed above.</p><fig id="F11" position="float" orientation="portrait"><object-id xmlns:xlink="http://www.w3.org/1999/xlink" content-type="doi" xlink:type="simple">10.3897/imafungus.16.144994.figure11</object-id><object-id xmlns:xlink="http://www.w3.org/1999/xlink" content-type="arpha" xlink:type="simple">04767DAB-1D7A-5750-8C0C-32521A7C4F5A</object-id><label>Figure 11.</label><caption><p><italic><tp:taxon-name><tp:taxon-name-part taxon-name-part-type="genus" reg="Pseudobaeospora">Pseudobaeospora</tp:taxon-name-part><tp:taxon-name-part taxon-name-part-type="species" reg="jamonii">jamonii</tp:taxon-name-part></tp:taxon-name></italic>, microscopic features (neotype, AQUI:10322). <bold>a–c</bold> Pileipellis; <bold>d, e</bold> cheilocystidia; <bold>f</bold> spores; <bold>a–f</bold> in ammoniacal Congo red. Scale bars: 20 µm (<bold>a</bold>); 10 µm (<bold>b–e</bold>); 5 µm (<bold>f</bold>). Photos by L. Setti.</p></caption><graphic xmlns:xlink="http://www.w3.org/1999/xlink" xlink:href="imafungus-16-e144994-g011.jpg" position="float" orientation="portrait" xlink:type="simple" id="oo_1279435.jpg"><uri content-type="original_file" xlink:type="simple">https://binary.pensoft.net/fig/1279435</uri></graphic></fig></tp:treatment-sec><tp:treatment-sec><!--Section generated to contain objects referenced in tp:taxon-treatment.--><fig id="F1" position="float" orientation="portrait"><object-id xmlns:xlink="http://www.w3.org/1999/xlink" content-type="doi" xlink:type="simple">10.3897/imafungus.16.144994.figure1</object-id><object-id xmlns:xlink="http://www.w3.org/1999/xlink" content-type="arpha" xlink:type="simple">FBE59B01-6E66-58DD-B716-D8AADCEC611B</object-id><label>Figure 1.</label><caption><p>Bayesian inference phylogram built with nucleotide sequence data of four loci (<abbrev xmlns:xlink="http://www.w3.org/1999/xlink" xlink:title="nuclear ribosomal large subunit ribosomal DNA" id="ABBRID0EJ5AE" xlink:type="simple">nrLSU</abbrev>, <abbrev xmlns:xlink="http://www.w3.org/1999/xlink" xlink:title="nuclear ribosomal small subunit ribosomal DNA" id="ABBRID0EN5AE" xlink:type="simple">nrSSU</abbrev>, <italic><abbrev xmlns:xlink="http://www.w3.org/1999/xlink" xlink:title="DNA-directed RNA polymerase II subunit 2 gene" id="ABBRID0ES5AE" xlink:type="simple">RPB2</abbrev></italic>-exons and <italic>TEF1</italic>-exons) of the main lineages inside the suborder <italic><tp:taxon-name><tp:taxon-name-part taxon-name-part-type="suborder" reg="Tricholomatineae">Tricholomatineae</tp:taxon-name-part></tp:taxon-name></italic> of the order <italic><tp:taxon-name><tp:taxon-name-part taxon-name-part-type="order" reg="Agaricales">Agaricales</tp:taxon-name-part></tp:taxon-name></italic>, rooted with <italic><tp:taxon-name><tp:taxon-name-part taxon-name-part-type="genus" reg="Suillus">Suillus</tp:taxon-name-part><tp:taxon-name-part taxon-name-part-type="species" reg="pictus">pictus</tp:taxon-name-part></tp:taxon-name></italic> (<italic><tp:taxon-name><tp:taxon-name-part taxon-name-part-type="order" reg="Boletales">Boletales</tp:taxon-name-part></tp:taxon-name></italic>), <italic><tp:taxon-name><tp:taxon-name-part taxon-name-part-type="genus" reg="Ampulloclitocybe">Ampulloclitocybe</tp:taxon-name-part><tp:taxon-name-part taxon-name-part-type="species" reg="clavipes">clavipes</tp:taxon-name-part></tp:taxon-name></italic> and <italic><tp:taxon-name><tp:taxon-name-part taxon-name-part-type="genus" reg="Pseudoarmillariella">Pseudoarmillariella</tp:taxon-name-part><tp:taxon-name-part taxon-name-part-type="species" reg="ectypoides">ectypoides</tp:taxon-name-part></tp:taxon-name></italic> (<italic><tp:taxon-name><tp:taxon-name-part taxon-name-part-type="suborder" reg="Hygrophorineae">Hygrophorineae</tp:taxon-name-part></tp:taxon-name></italic>, <italic><tp:taxon-name><tp:taxon-name-part taxon-name-part-type="order" reg="Agaricales">Agaricales</tp:taxon-name-part></tp:taxon-name></italic>) as outgroups. Nodes were annotated with Bayesian <abbrev xmlns:xlink="http://www.w3.org/1999/xlink" xlink:title="posterior probability" id="ABBRID0E4AAG" xlink:type="simple">PP</abbrev> (left) and <abbrev xmlns:xlink="http://www.w3.org/1999/xlink" xlink:title="Maximum likelihood bootstrap proportion" id="ABBRID0EBBAG" xlink:type="simple">ML BP</abbrev> (right) values, with the significance threshold considered as Bayesian <abbrev xmlns:xlink="http://www.w3.org/1999/xlink" xlink:title="posterior probability" id="ABBRID0EFBAG" xlink:type="simple">PP</abbrev> ≥ 0.95 and/or <abbrev xmlns:xlink="http://www.w3.org/1999/xlink" xlink:title="Maximum likelihood bootstrap proportion" id="ABBRID0EJBAG" xlink:type="simple">ML BP</abbrev> ≥ 70%. Subsignificant support values were annotated in parentheses. All family-level clades, except for <italic><tp:taxon-name><tp:taxon-name-part taxon-name-part-type="family" reg="Tricholomataceae">Tricholomataceae</tp:taxon-name-part></tp:taxon-name></italic>, were collapsed. Boldface names represent samples sequenced for this study.</p></caption><graphic xmlns:xlink="http://www.w3.org/1999/xlink" xlink:href="imafungus-16-e144994-g001.jpg" position="float" orientation="portrait" xlink:type="simple" id="oo_1279425.jpg"><uri content-type="original_file" xlink:type="simple">https://binary.pensoft.net/fig/1279425</uri></graphic></fig><fig id="F2" position="float" orientation="portrait"><object-id xmlns:xlink="http://www.w3.org/1999/xlink" content-type="doi" xlink:type="simple">10.3897/imafungus.16.144994.figure2</object-id><object-id xmlns:xlink="http://www.w3.org/1999/xlink" content-type="arpha" xlink:type="simple">1AEE305A-FDD6-5F63-A518-67494FB2946F</object-id><label>Figure 2.</label><caption><p>Mid-point rooted Bayesian phylogeny (<abbrev xmlns:xlink="http://www.w3.org/1999/xlink" xlink:title="nuclear ribosomal internal transcribed spacer" id="ABBRID0EBCAG" xlink:type="simple">nrITS</abbrev>, <abbrev xmlns:xlink="http://www.w3.org/1999/xlink" xlink:title="nuclear ribosomal large subunit ribosomal DNA" id="ABBRID0EFCAG" xlink:type="simple">nrLSU</abbrev>, <abbrev xmlns:xlink="http://www.w3.org/1999/xlink" xlink:title="nuclear ribosomal small subunit ribosomal DNA" id="ABBRID0EJCAG" xlink:type="simple">nrSSU</abbrev>, <italic><abbrev xmlns:xlink="http://www.w3.org/1999/xlink" xlink:title="DNA-directed RNA polymerase II subunit 2 gene" id="ABBRID0EOCAG" xlink:type="simple">RPB2</abbrev></italic>-exons) of the <italic><tp:taxon-name><tp:taxon-name-part taxon-name-part-type="family" reg="Tricholomataceae">Tricholomataceae</tp:taxon-name-part></tp:taxon-name></italic> s.s. Nodes were annotated with Bayesian <abbrev xmlns:xlink="http://www.w3.org/1999/xlink" xlink:title="posterior probability" id="ABBRID0EZCAG" xlink:type="simple">PP</abbrev> (left) and <abbrev xmlns:xlink="http://www.w3.org/1999/xlink" xlink:title="Maximum likelihood bootstrap proportion" id="ABBRID0E4CAG" xlink:type="simple">ML BP</abbrev> (right) values, with the significance threshold considered as Bayesian <abbrev xmlns:xlink="http://www.w3.org/1999/xlink" xlink:title="posterior probability" id="ABBRID0EBDAG" xlink:type="simple">PP</abbrev> ≥ 0.95 and/or <abbrev xmlns:xlink="http://www.w3.org/1999/xlink" xlink:title="Maximum likelihood bootstrap proportion" id="ABBRID0EFDAG" xlink:type="simple">ML BP</abbrev> ≥ 70%. Subsignificant support values were annotated in parentheses. Boldface names represent samples sequenced for this study.</p></caption><graphic xmlns:xlink="http://www.w3.org/1999/xlink" xlink:href="imafungus-16-e144994-g002.jpg" position="float" orientation="portrait" xlink:type="simple" id="oo_1279426.jpg"><uri content-type="original_file" xlink:type="simple">https://binary.pensoft.net/fig/1279426</uri></graphic></fig><fig id="F3" position="float" orientation="portrait"><object-id xmlns:xlink="http://www.w3.org/1999/xlink" content-type="doi" xlink:type="simple">10.3897/imafungus.16.144994.figure3</object-id><object-id xmlns:xlink="http://www.w3.org/1999/xlink" content-type="arpha" xlink:type="simple">6FDEA6E3-A533-5DA5-9F63-A5ED5A501F64</object-id><label>Figure 3.</label><caption><p>Bayesian inference phylogram built with ITS nucleotide sequence of <italic><tp:taxon-name><tp:taxon-name-part taxon-name-part-type="genus" reg="Pseudobaeospora">Pseudobaeospora</tp:taxon-name-part></tp:taxon-name></italic>, rooted with <italic><tp:taxon-name><tp:taxon-name-part taxon-name-part-type="genus" reg="Tricholoma">Tricholoma</tp:taxon-name-part><tp:taxon-name-part taxon-name-part-type="species" reg="inamoenum">inamoenum</tp:taxon-name-part></tp:taxon-name></italic> (<italic><tp:taxon-name><tp:taxon-name-part taxon-name-part-type="family" reg="Tricholomataceae">Tricholomataceae</tp:taxon-name-part></tp:taxon-name></italic>) as outgroup. Nodes were annotated with Bayesian <abbrev xmlns:xlink="http://www.w3.org/1999/xlink" xlink:title="posterior probability" id="ABBRID0EPEAG" xlink:type="simple">PP</abbrev> (left) and <abbrev xmlns:xlink="http://www.w3.org/1999/xlink" xlink:title="Maximum likelihood bootstrap proportion" id="ABBRID0ETEAG" xlink:type="simple">ML BP</abbrev> (right) values, with the significance threshold considered as Bayesian <abbrev xmlns:xlink="http://www.w3.org/1999/xlink" xlink:title="posterior probability" id="ABBRID0EXEAG" xlink:type="simple">PP</abbrev> ≥ 0.95 and/or <abbrev xmlns:xlink="http://www.w3.org/1999/xlink" xlink:title="Maximum likelihood bootstrap proportion" id="ABBRID0E2EAG" xlink:type="simple">ML BP</abbrev> ≥ 70%. Subsignificant support values were annotated in parentheses. Boldface names represent samples sequenced for this study. Clades are named following <xref ref-type="bibr" rid="B55">Craig et al. (2023)</xref>.</p></caption><graphic xmlns:xlink="http://www.w3.org/1999/xlink" xlink:href="imafungus-16-e144994-g003.jpg" position="float" orientation="portrait" xlink:type="simple" id="oo_1279427.jpg"><uri content-type="original_file" xlink:type="simple">https://binary.pensoft.net/fig/1279427</uri></graphic></fig></tp:treatment-sec><ref-list><ref id="B91"><mixed-citation xmlns:xlink="http://www.w3.org/1999/xlink" xlink:type="simple"><person-group><name name-style="western"><surname>Jamoni</surname><given-names>PG</given-names></name><name name-style="western"><surname>Bon</surname><given-names>M</given-names></name></person-group> (<year>1996</year>) <article-title>Quelques récoltes subalpines du massif du Mont Rose et des alentoures.</article-title><source>Bulletin trimestriel de la Fédération mycologique Dauphiné-Savoie</source><volume>143</volume>(<issue>36</issue>): <fpage>7</fpage>–<lpage>15</lpage>.</mixed-citation></ref><ref id="B33"><mixed-citation xmlns:xlink="http://www.w3.org/1999/xlink" xlink:type="simple"><person-group><name name-style="western"><surname>Bas</surname><given-names>C</given-names></name><name name-style="western"><surname>Lalli</surname><given-names>G</given-names></name><name name-style="western"><surname>Lonati</surname><given-names>G</given-names></name></person-group> (<year>2002</year>) <article-title><italic><tp:taxon-name><tp:taxon-name-part taxon-name-part-type="genus">Pseudobaeospora</tp:taxon-name-part><tp:taxon-name-part taxon-name-part-type="species">jamonii</tp:taxon-name-part></tp:taxon-name></italic>, una nuova specie in Italia.</article-title><source>Micologia e Vegetazione Mediterranea</source><volume>17</volume>: <fpage>31</fpage>–<lpage>35</lpage>.</mixed-citation></ref><ref id="B30"><mixed-citation xmlns:xlink="http://www.w3.org/1999/xlink" xlink:type="simple"><person-group><name name-style="western"><surname>Bas</surname><given-names>C</given-names></name></person-group> (<year>2003</year>) <article-title>A reconnaissance of the genus <italic><tp:taxon-name><tp:taxon-name-part taxon-name-part-type="genus">Pseudobaeospora</tp:taxon-name-part></tp:taxon-name></italic> in Europe II.</article-title><source>Persoonia</source><volume>18</volume>(<issue>2</issue>): <fpage>163</fpage>–<lpage>199</lpage>.</mixed-citation></ref><ref id="B55"><mixed-citation xmlns:xlink="http://www.w3.org/1999/xlink" xlink:type="simple"><person-group><name name-style="western"><surname>Craig</surname><given-names>S</given-names></name><name name-style="western"><surname>Vaughan</surname><given-names>LJ</given-names></name><name name-style="western"><surname>Holmes</surname><given-names>GD</given-names></name><name name-style="western"><surname>May</surname><given-names>TW</given-names></name></person-group> (<year>2023</year>) <article-title><italic><tp:taxon-name><tp:taxon-name-part taxon-name-part-type="genus">Pseudobaeospora</tp:taxon-name-part><tp:taxon-name-part taxon-name-part-type="species">taluna</tp:taxon-name-part></tp:taxon-name></italic> (<italic><tp:taxon-name><tp:taxon-name-part taxon-name-part-type="kingdom">Fungi</tp:taxon-name-part></tp:taxon-name></italic>: <italic><tp:taxon-name><tp:taxon-name-part taxon-name-part-type="order">Agaricales</tp:taxon-name-part></tp:taxon-name></italic>) newly described from southern Australia.</article-title><source>Australian Journal of Taxonomy</source><volume>24</volume>: <fpage>1</fpage>–<lpage>16</lpage>. <ext-link xlink:href="10.54102/ajt" ext-link-type="doi" xlink:type="simple">https://doi.org/10.54102/ajt</ext-link></mixed-citation></ref></ref-list></tp:taxon-treatment>
