# Supplementary material for: ﻿Pseudobaeosporoideae, a new subfamily within the Tricholomataceae for the genus Pseudobaeospora (Agaricales, Tricholomatineae) based on morphological and molecular inference
Source: IMA Fungus. 2025 Mar 13;16:e144994. doi: 10.3897/imafungus.16.144994 (PMC11926610; doi:10.3897/imafungus.16.144994)
Supplement: XML Treatment for Pseudobaeospora celluloderma [file imafungus.16.144994-treatment6.xml]

<!DOCTYPE tp:taxon-treatment
  PUBLIC "-//TaxonX//DTD Taxonomic Treatment Publishing DTD v0 20100105//EN" "tax-treatment-NSO.dtd">
<tp:taxon-treatment xmlns:tp="http://www.plazi.org/taxpub"><tp:treatment-meta><kwd-group><label>Taxon classification</label><kwd>
                <named-content content-type="kingdom">Fungi</named-content>
              </kwd><kwd>
                <named-content content-type="order">Agaricales</named-content>
              </kwd><kwd>
                <named-content content-type="family">Tricholomataceae</named-content>
              </kwd></kwd-group><mixed-citation publication-type="journal"><person-group><name><surname>Vizzini</surname><given-names>Alfredo</given-names></name><name><surname>Consiglio</surname><given-names>Giovanni</given-names></name><name><surname>Adamčíková</surname><given-names>Katarína</given-names></name><name><surname>Setti</surname><given-names>Ledo</given-names></name><name><surname>Adamčík</surname><given-names>Slavomír</given-names></name></person-group><article-title>﻿<italic><tp:taxon-name><tp:taxon-name-part taxon-name-part-type="subfamily" reg="Pseudobaeosporoideae">Pseudobaeosporoideae</tp:taxon-name-part></tp:taxon-name></italic>, a new subfamily within the <italic><tp:taxon-name><tp:taxon-name-part taxon-name-part-type="family" reg="Tricholomataceae">Tricholomataceae</tp:taxon-name-part></tp:taxon-name></italic> for the genus <italic><tp:taxon-name><tp:taxon-name-part taxon-name-part-type="genus" reg="Pseudobaeospora">Pseudobaeospora</tp:taxon-name-part></tp:taxon-name></italic> (<italic><tp:taxon-name><tp:taxon-name-part taxon-name-part-type="order" reg="Agaricales">Agaricales</tp:taxon-name-part></tp:taxon-name></italic>, <italic><tp:taxon-name><tp:taxon-name-part taxon-name-part-type="suborder" reg="Tricholomatineae">Tricholomatineae</tp:taxon-name-part></tp:taxon-name></italic>) based on morphological and molecular inference</article-title><source>IMA Fungus</source><day>13</day><month>03</month><year>2025</year><volume>16</volume><pub-id pub-id-type="doi">10.3897/imafungus.16.144994</pub-id></mixed-citation></tp:treatment-meta><tp:nomenclature><label>﻿</label><tp:taxon-name>
              <object-id xmlns:xlink="http://www.w3.org/1999/xlink" content-type="arpha" xlink:type="simple">4EADA132-71FD-513D-81C8-C0E91B0891C2</object-id>
              <tp:taxon-name-part taxon-name-part-type="genus" reg="Pseudobaeospora">Pseudobaeospora</tp:taxon-name-part>
              <tp:taxon-name-part taxon-name-part-type="species" reg="celluloderma">celluloderma</tp:taxon-name-part>
            </tp:taxon-name><tp:taxon-authority>Bas, Persoonia 18(1): 119 (2002)</tp:taxon-authority><xref ref-type="fig" rid="F12">Fig. 12</xref></tp:nomenclature><tp:treatment-sec sec-type="Holotype" id="SECID0EQXDI"><title>Holotype.</title><p>ENGLAND • Surrey, Mickleham Downs, 19 June 1991, leg. A. Henrici (K(M) 17188).</p></tp:treatment-sec><tp:treatment-sec sec-type="Selected iconography" id="SECID0EVXDI"><title>Selected iconography.</title><p><xref ref-type="bibr" rid="B93">Karasch (2004</xref>: 34 Abb. 6).</p></tp:treatment-sec><tp:treatment-sec sec-type="description" id="SECID0E6XDI"><title>Selected descriptions.</title><p><xref ref-type="bibr" rid="B30">Bas (2003</xref>: 173–174), <xref ref-type="bibr" rid="B6">Adamčík et al. (2007</xref>: 370–372).</p></tp:treatment-sec><tp:treatment-sec sec-type="description" id="SECID0ENYDI"><title>Description.</title><p><bold><italic>Spores</italic></bold> (3.3–)3.7–4.0–4.4(–5.0) × (2.7–)2.9–3.2–3.5(–4.4) μm (64/2/2), Q = (1.00–)1.16–1.28–1.41(–1.61), V = (14.1–)15.9–21.5–27.2(–50.1) μm<sup>3</sup>, globose to subglobose or broadly ellipsoid, walls up to 0.8 µm thick, dextrinoid at maturity, smooth, colorless in L4; hilar appendix prominent, 0.8–1 µm long. <bold><italic>Basidia</italic></bold> 16 × 4 µm, tetrasporic, clavate, sterigmata up to 2.5 µm long. <bold><italic>Hymenophoral trama</italic></bold> regular to subregular, composed of globose to subglobose, broadly cylindrical, up to 22 µm wide hyphae, colorless in L4. <bold><italic>Cheilocystidia</italic></bold> 23–25 × 5–7 µm, thin-walled, poorly differentiated and similar to basidioles. <bold><italic>Pleurocystidia</italic></bold> absent. <bold><italic>Pileipellis</italic></bold>: suprapellis cellulodermic/epithelioid, composed of slightly gelatinized, smooth, globose to subglobose, up to 24 × 22 µm elements; subpellis like suprapellis structure but with 21 × 13 µm elements, with rare cylindraceous hyphae; pigments greenish, intracellular. <bold><italic>Stipitipellis</italic></bold> consisting of up to 4 µm wide, multiseptate, closely packed, longitudinal hyphae. <bold><italic>Stipititrama</italic></bold> like stipitipellis structure but with up to 12 µm wide hyphae. <bold><italic>Caulocystidia</italic></bold> 12–22 × 2–7 µm, numerous at stipe apex, single or in small clusters, scattered towards the stipe base, often multiseptate with terminal elements cylindrical to broadly clavate. <bold><italic>Clamp-connections</italic></bold> rare, scattered.</p><p>Specimen examined: SLOVAKIA, Vihorlatské vrchy Mts., ca. 1.5 km SW of the church, old pastures, Strihovce village, terrestrial, on flysh, 18 April 2003, leg. V. Kučera (SAV-F:3516). SWEDEN, Medelpad, Borgsjö, öster om Östby, Örtrik granskog (Medelpad, Borgsjö, east of Östby, Örtrik spruce forest), 3 September 1991, leg. L. Andersson (UPS-F: 623041) (as <italic><tp:taxon-name><tp:taxon-name-part taxon-name-part-type="genus" reg="Pseudobaeospora">Pseudobaeospora</tp:taxon-name-part><tp:taxon-name-part taxon-name-part-type="species" reg="pillodii">pillodii</tp:taxon-name-part></tp:taxon-name></italic>).</p></tp:treatment-sec><tp:treatment-sec sec-type="notes" id="SECID0EH1DI"><title>Notes.</title><p><italic><tp:taxon-name><tp:taxon-name-part taxon-name-part-type="genus" reg="Pseudobaeospora">Pseudobaeospora</tp:taxon-name-part><tp:taxon-name-part taxon-name-part-type="species" reg="celluloderma">celluloderma</tp:taxon-name-part></tp:taxon-name></italic> is a well characterized species circumscribed by its minute and slender mycenoid basidiomes which are brightly purple to reddish violet when moist (reminding <italic><tp:taxon-name><tp:taxon-name-part taxon-name-part-type="genus" reg="Laccaria">Laccaria</tp:taxon-name-part><tp:taxon-name-part taxon-name-part-type="species" reg="amethystina">amethystina</tp:taxon-name-part></tp:taxon-name></italic> Cooke), sometimes greyish vinaceous coloured; strongly translucently striate pileus when moist; lamellae concolorous with pileus; pileus surface in KOH pale brownish to pale pinkish-greyish, clamp-connections present (sometimes as pseudoclamps, <xref ref-type="bibr" rid="B30">Bas 2003</xref>); cheilocystidia absent or basidiole-like, and an irregular hymenidermic pileipellis (<xref ref-type="bibr" rid="B29">Bas 2002</xref>, <xref ref-type="bibr" rid="B30">2003</xref>; <xref ref-type="bibr" rid="B6">Adamčík et al. 2007</xref>; <xref ref-type="bibr" rid="B92">Kalinina et al. 2020</xref>). It was reported in Europe from Austria, Denmark, England, Finland, France, Germany, Slovakia, Sweden, and Russia (<xref ref-type="bibr" rid="B29">Bas 2002</xref>, <xref ref-type="bibr" rid="B30">2003</xref>; <xref ref-type="bibr" rid="B93">Karasch 2004</xref>; <xref ref-type="bibr" rid="B54">Courtecuisse and Lécuru 2006</xref>; <xref ref-type="bibr" rid="B6">Adamčík et al. 2007</xref>; <xref ref-type="bibr" rid="B106">Læssøe 2008</xref>, <xref ref-type="bibr" rid="B107">2012</xref>; <xref ref-type="bibr" rid="B74">Hausknecht et al. 2012</xref>; <xref ref-type="bibr" rid="B92">Kalinina et al. 2020</xref>).</p><p>The sequences from two North American collections named <italic><tp:taxon-name><tp:taxon-name-part taxon-name-part-type="genus" reg="Pseudobaeospora">P.</tp:taxon-name-part><tp:taxon-name-part taxon-name-part-type="species" reg="celluloderma">celluloderma</tp:taxon-name-part></tp:taxon-name></italic> (<ext-link xmlns:xlink="http://www.w3.org/1999/xlink" xlink:href="KU058501" ext-link-type="gen" xlink:type="simple">KU058501</ext-link>, USA North Carolina, ECV5550/TENN 067659) and <italic><tp:taxon-name><tp:taxon-name-part taxon-name-part-type="genus" reg="Pseudobaeospora">Pseudobaeospora</tp:taxon-name-part></tp:taxon-name></italic> sp. (<ext-link xmlns:xlink="http://www.w3.org/1999/xlink" xlink:href="KU058500" ext-link-type="gen" xlink:type="simple">KU058500</ext-link>, USA, Tennessee TENN 070699/CCB143666) (Figs <xref ref-type="fig" rid="F2">2</xref>, <xref ref-type="fig" rid="F3">3</xref>) are weakly supported as sisters related to the two European collections we have sequenced and studied, and probably represent one or two distinct undescribed taxa.</p><fig id="F12" position="float" orientation="portrait"><object-id xmlns:xlink="http://www.w3.org/1999/xlink" content-type="doi" xlink:type="simple">10.3897/imafungus.16.144994.figure12</object-id><object-id xmlns:xlink="http://www.w3.org/1999/xlink" content-type="arpha" xlink:type="simple">6131906B-238E-52ED-9EB2-0FB12FC4E184</object-id><label>Figure 12.</label><caption><p><italic><tp:taxon-name><tp:taxon-name-part taxon-name-part-type="genus" reg="Pseudobaeospora">Pseudobaeospora</tp:taxon-name-part><tp:taxon-name-part taxon-name-part-type="species" reg="celluloderma">celluloderma</tp:taxon-name-part></tp:taxon-name></italic>, microscopic features (UPS-F 623041). <bold>a–c</bold> Pileipellis; <bold>d</bold> cheilocystidia; <bold>e</bold> crassobasidia; <bold>f</bold> spores; <bold>a–f</bold> in ammoniacal Congo red. Scale bars: 10 µm (<bold>a, b, d</bold>); 15 µm (<bold>c</bold>); 5 µm (<bold>e, f</bold>). Photos by L. Setti.</p></caption><graphic xmlns:xlink="http://www.w3.org/1999/xlink" xlink:href="imafungus-16-e144994-g012.jpg" position="float" orientation="portrait" xlink:type="simple" id="oo_1279436.jpg"><uri content-type="original_file" xlink:type="simple">https://binary.pensoft.net/fig/1279436</uri></graphic></fig></tp:treatment-sec><tp:treatment-sec><!--Section generated to contain objects referenced in tp:taxon-treatment.--><fig id="F2" position="float" orientation="portrait"><object-id xmlns:xlink="http://www.w3.org/1999/xlink" content-type="doi" xlink:type="simple">10.3897/imafungus.16.144994.figure2</object-id><object-id xmlns:xlink="http://www.w3.org/1999/xlink" content-type="arpha" xlink:type="simple">1AEE305A-FDD6-5F63-A518-67494FB2946F</object-id><label>Figure 2.</label><caption><p>Mid-point rooted Bayesian phylogeny (<abbrev xmlns:xlink="http://www.w3.org/1999/xlink" xlink:title="nuclear ribosomal internal transcribed spacer" id="ABBRID0EBCAG" xlink:type="simple">nrITS</abbrev>, <abbrev xmlns:xlink="http://www.w3.org/1999/xlink" xlink:title="nuclear ribosomal large subunit ribosomal DNA" id="ABBRID0EFCAG" xlink:type="simple">nrLSU</abbrev>, <abbrev xmlns:xlink="http://www.w3.org/1999/xlink" xlink:title="nuclear ribosomal small subunit ribosomal DNA" id="ABBRID0EJCAG" xlink:type="simple">nrSSU</abbrev>, <italic><abbrev xmlns:xlink="http://www.w3.org/1999/xlink" xlink:title="DNA-directed RNA polymerase II subunit 2 gene" id="ABBRID0EOCAG" xlink:type="simple">RPB2</abbrev></italic>-exons) of the <italic><tp:taxon-name><tp:taxon-name-part taxon-name-part-type="family" reg="Tricholomataceae">Tricholomataceae</tp:taxon-name-part></tp:taxon-name></italic> s.s. Nodes were annotated with Bayesian <abbrev xmlns:xlink="http://www.w3.org/1999/xlink" xlink:title="posterior probability" id="ABBRID0EZCAG" xlink:type="simple">PP</abbrev> (left) and <abbrev xmlns:xlink="http://www.w3.org/1999/xlink" xlink:title="Maximum likelihood bootstrap proportion" id="ABBRID0E4CAG" xlink:type="simple">ML BP</abbrev> (right) values, with the significance threshold considered as Bayesian <abbrev xmlns:xlink="http://www.w3.org/1999/xlink" xlink:title="posterior probability" id="ABBRID0EBDAG" xlink:type="simple">PP</abbrev> ≥ 0.95 and/or <abbrev xmlns:xlink="http://www.w3.org/1999/xlink" xlink:title="Maximum likelihood bootstrap proportion" id="ABBRID0EFDAG" xlink:type="simple">ML BP</abbrev> ≥ 70%. Subsignificant support values were annotated in parentheses. Boldface names represent samples sequenced for this study.</p></caption><graphic xmlns:xlink="http://www.w3.org/1999/xlink" xlink:href="imafungus-16-e144994-g002.jpg" position="float" orientation="portrait" xlink:type="simple" id="oo_1279426.jpg"><uri content-type="original_file" xlink:type="simple">https://binary.pensoft.net/fig/1279426</uri></graphic></fig><fig id="F3" position="float" orientation="portrait"><object-id xmlns:xlink="http://www.w3.org/1999/xlink" content-type="doi" xlink:type="simple">10.3897/imafungus.16.144994.figure3</object-id><object-id xmlns:xlink="http://www.w3.org/1999/xlink" content-type="arpha" xlink:type="simple">6FDEA6E3-A533-5DA5-9F63-A5ED5A501F64</object-id><label>Figure 3.</label><caption><p>Bayesian inference phylogram built with ITS nucleotide sequence of <italic><tp:taxon-name><tp:taxon-name-part taxon-name-part-type="genus" reg="Pseudobaeospora">Pseudobaeospora</tp:taxon-name-part></tp:taxon-name></italic>, rooted with <italic><tp:taxon-name><tp:taxon-name-part taxon-name-part-type="genus" reg="Tricholoma">Tricholoma</tp:taxon-name-part><tp:taxon-name-part taxon-name-part-type="species" reg="inamoenum">inamoenum</tp:taxon-name-part></tp:taxon-name></italic> (<italic><tp:taxon-name><tp:taxon-name-part taxon-name-part-type="family" reg="Tricholomataceae">Tricholomataceae</tp:taxon-name-part></tp:taxon-name></italic>) as outgroup. Nodes were annotated with Bayesian <abbrev xmlns:xlink="http://www.w3.org/1999/xlink" xlink:title="posterior probability" id="ABBRID0EPEAG" xlink:type="simple">PP</abbrev> (left) and <abbrev xmlns:xlink="http://www.w3.org/1999/xlink" xlink:title="Maximum likelihood bootstrap proportion" id="ABBRID0ETEAG" xlink:type="simple">ML BP</abbrev> (right) values, with the significance threshold considered as Bayesian <abbrev xmlns:xlink="http://www.w3.org/1999/xlink" xlink:title="posterior probability" id="ABBRID0EXEAG" xlink:type="simple">PP</abbrev> ≥ 0.95 and/or <abbrev xmlns:xlink="http://www.w3.org/1999/xlink" xlink:title="Maximum likelihood bootstrap proportion" id="ABBRID0E2EAG" xlink:type="simple">ML BP</abbrev> ≥ 70%. Subsignificant support values were annotated in parentheses. Boldface names represent samples sequenced for this study. Clades are named following <xref ref-type="bibr" rid="B55">Craig et al. (2023)</xref>.</p></caption><graphic xmlns:xlink="http://www.w3.org/1999/xlink" xlink:href="imafungus-16-e144994-g003.jpg" position="float" orientation="portrait" xlink:type="simple" id="oo_1279427.jpg"><uri content-type="original_file" xlink:type="simple">https://binary.pensoft.net/fig/1279427</uri></graphic></fig></tp:treatment-sec><ref-list><ref id="B93"><mixed-citation xmlns:xlink="http://www.w3.org/1999/xlink" xlink:type="simple"><person-group><name name-style="western"><surname>Karasch</surname><given-names>P</given-names></name></person-group> (<year>2004</year>) <article-title>Beiträge zur Kenntnis der Pilzflora des Fünfseenlandes IV – Ökologische Pilzkartierung auf einer Huteweide im Landkreis Weilheim (Oberbayern). Neue Erkenntnisse aus dem Jahr 2003.</article-title><source>Zeitschrift für Mykologie</source><volume>70</volume>(<issue>1</issue>): <fpage>23</fpage>–<lpage>47</lpage>.</mixed-citation></ref><ref id="B30"><mixed-citation xmlns:xlink="http://www.w3.org/1999/xlink" xlink:type="simple"><person-group><name name-style="western"><surname>Bas</surname><given-names>C</given-names></name></person-group> (<year>2003</year>) <article-title>A reconnaissance of the genus <italic><tp:taxon-name><tp:taxon-name-part taxon-name-part-type="genus">Pseudobaeospora</tp:taxon-name-part></tp:taxon-name></italic> in Europe II.</article-title><source>Persoonia</source><volume>18</volume>(<issue>2</issue>): <fpage>163</fpage>–<lpage>199</lpage>.</mixed-citation></ref><ref id="B6"><mixed-citation xmlns:xlink="http://www.w3.org/1999/xlink" xlink:type="simple"><person-group><name name-style="western"><surname>Adamčík</surname><given-names>S</given-names></name><name name-style="western"><surname>Ripková</surname><given-names>S</given-names></name><name name-style="western"><surname>Kučera</surname><given-names>V</given-names></name></person-group> (<year>2007</year>) <article-title>Re-evaluation of morphological variability of <italic><tp:taxon-name><tp:taxon-name-part taxon-name-part-type="genus">Pseudobaeospora</tp:taxon-name-part></tp:taxon-name></italic> group <italic>Celluloderma</italic> (<italic><tp:taxon-name><tp:taxon-name-part taxon-name-part-type="order">Agaricales</tp:taxon-name-part></tp:taxon-name></italic>, <italic><tp:taxon-name><tp:taxon-name-part taxon-name-part-type="phylum">Basidiomycota</tp:taxon-name-part></tp:taxon-name></italic>).</article-title><source>Nova Hedwigia</source><volume>85</volume>(<issue>3–4</issue>): <fpage>365</fpage>–<lpage>377</lpage>. <ext-link xlink:href="10.1127/0029-5035/2007/0085-0365" ext-link-type="doi" xlink:type="simple">https://doi.org/10.1127/0029-5035/2007/0085-0365</ext-link></mixed-citation></ref><ref id="B29"><mixed-citation xmlns:xlink="http://www.w3.org/1999/xlink" xlink:type="simple"><person-group><name name-style="western"><surname>Bas</surname><given-names>C</given-names></name></person-group> (<year>2002</year>) <article-title>A reconnaissance of the genus <italic><tp:taxon-name><tp:taxon-name-part taxon-name-part-type="genus">Pseudobaeospora</tp:taxon-name-part></tp:taxon-name></italic> in Europe I.</article-title><source>Persoonia</source><volume>18</volume>(<issue>1</issue>): <fpage>115</fpage>–<lpage>122</lpage>.</mixed-citation></ref><ref id="B92"><mixed-citation xmlns:xlink="http://www.w3.org/1999/xlink" xlink:type="simple"><person-group><name name-style="western"><surname>Kalinina</surname><given-names>LB</given-names></name><name name-style="western"><surname>Bolshakov</surname><given-names>SYU</given-names></name><name name-style="western"><surname>Bulyonkova</surname><given-names>TM</given-names></name></person-group> (<year>2020</year>) <article-title>New records of basidiomycetes from the Pskov region in the Polistovskiy State Nature Reserve (Russia).</article-title><source>Nature Conservation Research</source><volume>5</volume>(<issue>3</issue>): <fpage>9</fpage>–<lpage>22</lpage>. <ext-link xlink:href="10.24189/ncr.2020.024" ext-link-type="doi" xlink:type="simple">https://doi.org/10.24189/ncr.2020.024</ext-link></mixed-citation></ref><ref id="B54"><mixed-citation xmlns:xlink="http://www.w3.org/1999/xlink" xlink:type="simple"><person-group><name name-style="western"><surname>Courtecuisse</surname><given-names>R</given-names></name><name name-style="western"><surname>Lécuru</surname><given-names>C</given-names></name></person-group> (<year>2006</year>) Inventaire Mycologique de la Region Nord – Pas de Calais – (3° ed.). Bulletin semestriel de la Société Mycologique du Nord de la France 79/80(1/2): 1–185.</mixed-citation></ref><ref id="B106"><mixed-citation xmlns:xlink="http://www.w3.org/1999/xlink" xlink:type="simple"><person-group><name name-style="western"><surname>Læssøe</surname><given-names>T</given-names></name></person-group> (<year>2008</year>) <article-title><italic><tp:taxon-name><tp:taxon-name-part taxon-name-part-type="genus">Pseudobaeospora</tp:taxon-name-part></tp:taxon-name></italic>.</article-title> In: <person-group><name name-style="western"><surname>Knudsen</surname><given-names>H</given-names></name><name name-style="western"><surname>Vesterholt</surname><given-names>J</given-names></name></person-group> (<role>Eds</role>) <issue-title>Funga Nordica.</issue-title><source>Nordsvamp, Copenhagen</source>, <fpage>515</fpage>–<lpage>517</lpage>.</mixed-citation></ref><ref id="B107"><mixed-citation xmlns:xlink="http://www.w3.org/1999/xlink" xlink:type="simple"><person-group><name name-style="western"><surname>Læssøe</surname><given-names>T</given-names></name></person-group> (<year>2012</year>) <article-title><italic><tp:taxon-name><tp:taxon-name-part taxon-name-part-type="genus">Pseudobaeospora</tp:taxon-name-part></tp:taxon-name></italic>.</article-title> In: <person-group><name name-style="western"><surname>Knudsen</surname><given-names>H</given-names></name><name name-style="western"><surname>Vesterholt</surname><given-names>J</given-names></name></person-group> (<role>Eds</role>) <issue-title>Funga Nordica 2nd edition.</issue-title><source>Nordsvamp, Copenhagen</source>, <fpage>488</fpage>–<lpage>489</lpage>.</mixed-citation></ref><ref id="B74"><mixed-citation xmlns:xlink="http://www.w3.org/1999/xlink" xlink:type="simple"><person-group><name name-style="western"><surname>Hausknecht</surname><given-names>A</given-names></name><name name-style="western"><surname>Krisai-Greilhuber</surname><given-names>I</given-names></name><name name-style="western"><surname>Pidlich-Aigner</surname><given-names>H</given-names></name><name name-style="western"><surname>Klofac</surname><given-names>W</given-names></name><name name-style="western"><surname>Oswald</surname><given-names>W</given-names></name><name name-style="western"><surname>Oswald</surname><given-names>I</given-names></name></person-group> (<year>2012</year>) <article-title>Seltene oder kritische Großpilze aus Österreich.</article-title><source>Österreichische Zeitschrift für Pilzkunde</source><volume>21</volume>: <fpage>135</fpage>–<lpage>158</lpage>.</mixed-citation></ref><ref id="B55"><mixed-citation xmlns:xlink="http://www.w3.org/1999/xlink" xlink:type="simple"><person-group><name name-style="western"><surname>Craig</surname><given-names>S</given-names></name><name name-style="western"><surname>Vaughan</surname><given-names>LJ</given-names></name><name name-style="western"><surname>Holmes</surname><given-names>GD</given-names></name><name name-style="western"><surname>May</surname><given-names>TW</given-names></name></person-group> (<year>2023</year>) <article-title><italic><tp:taxon-name><tp:taxon-name-part taxon-name-part-type="genus">Pseudobaeospora</tp:taxon-name-part><tp:taxon-name-part taxon-name-part-type="species">taluna</tp:taxon-name-part></tp:taxon-name></italic> (<italic><tp:taxon-name><tp:taxon-name-part taxon-name-part-type="kingdom">Fungi</tp:taxon-name-part></tp:taxon-name></italic>: <italic><tp:taxon-name><tp:taxon-name-part taxon-name-part-type="order">Agaricales</tp:taxon-name-part></tp:taxon-name></italic>) newly described from southern Australia.</article-title><source>Australian Journal of Taxonomy</source><volume>24</volume>: <fpage>1</fpage>–<lpage>16</lpage>. <ext-link xlink:href="10.54102/ajt" ext-link-type="doi" xlink:type="simple">https://doi.org/10.54102/ajt</ext-link></mixed-citation></ref></ref-list></tp:taxon-treatment>
