# Supplementary material for: ﻿Pseudobaeosporoideae, a new subfamily within the Tricholomataceae for the genus Pseudobaeospora (Agaricales, Tricholomatineae) based on morphological and molecular inference
Source: IMA Fungus. 2025 Mar 13;16:e144994. doi: 10.3897/imafungus.16.144994 (PMC11926610; doi:10.3897/imafungus.16.144994)
Supplement: XML Treatment for Pseudobaeospora cyanea [file imafungus.16.144994-treatment7.xml]

<!DOCTYPE tp:taxon-treatment
  PUBLIC "-//TaxonX//DTD Taxonomic Treatment Publishing DTD v0 20100105//EN" "tax-treatment-NSO.dtd">
<tp:taxon-treatment xmlns:tp="http://www.plazi.org/taxpub"><tp:treatment-meta><kwd-group><label>Taxon classification</label><kwd>
                <named-content content-type="kingdom">Fungi</named-content>
              </kwd><kwd>
                <named-content content-type="order">Agaricales</named-content>
              </kwd><kwd>
                <named-content content-type="family">Tricholomataceae</named-content>
              </kwd></kwd-group><mixed-citation publication-type="journal"><person-group><name><surname>Vizzini</surname><given-names>Alfredo</given-names></name><name><surname>Consiglio</surname><given-names>Giovanni</given-names></name><name><surname>Adamčíková</surname><given-names>Katarína</given-names></name><name><surname>Setti</surname><given-names>Ledo</given-names></name><name><surname>Adamčík</surname><given-names>Slavomír</given-names></name></person-group><article-title>﻿<italic><tp:taxon-name><tp:taxon-name-part taxon-name-part-type="subfamily" reg="Pseudobaeosporoideae">Pseudobaeosporoideae</tp:taxon-name-part></tp:taxon-name></italic>, a new subfamily within the <italic><tp:taxon-name><tp:taxon-name-part taxon-name-part-type="family" reg="Tricholomataceae">Tricholomataceae</tp:taxon-name-part></tp:taxon-name></italic> for the genus <italic><tp:taxon-name><tp:taxon-name-part taxon-name-part-type="genus" reg="Pseudobaeospora">Pseudobaeospora</tp:taxon-name-part></tp:taxon-name></italic> (<italic><tp:taxon-name><tp:taxon-name-part taxon-name-part-type="order" reg="Agaricales">Agaricales</tp:taxon-name-part></tp:taxon-name></italic>, <italic><tp:taxon-name><tp:taxon-name-part taxon-name-part-type="suborder" reg="Tricholomatineae">Tricholomatineae</tp:taxon-name-part></tp:taxon-name></italic>) based on morphological and molecular inference</article-title><source>IMA Fungus</source><day>13</day><month>03</month><year>2025</year><volume>16</volume><pub-id pub-id-type="doi">10.3897/imafungus.16.144994</pub-id></mixed-citation></tp:treatment-meta><tp:nomenclature><label>﻿</label><tp:taxon-name>
              <object-id xmlns:xlink="http://www.w3.org/1999/xlink" content-type="arpha" xlink:type="simple">2177C112-6A44-5BC3-BCEE-F07B8830817C</object-id>
              <tp:taxon-name-part taxon-name-part-type="genus" reg="Pseudobaeospora">Pseudobaeospora</tp:taxon-name-part>
              <tp:taxon-name-part taxon-name-part-type="species" reg="cyanea">cyanea</tp:taxon-name-part>
            </tp:taxon-name><tp:taxon-authority>Arnolds, Tabarés &amp; Rocabruna, Revta Catal. Micol. 25: 66 (2003)</tp:taxon-authority><xref ref-type="fig" rid="F4">Figs 4b</xref><xref ref-type="fig" rid="F13">, 13</xref></tp:nomenclature><tp:treatment-sec sec-type="Holotype" id="SECID0E2AAK"><title>Holotype.</title><p>SPAIN • Catalonia, Girona, La Selva, surroundings of Mas de Llagostera (UTM 31 T 0480 4622), 200 m, on acidic, humus-rich soil above granite, in forest with <italic><tp:taxon-name><tp:taxon-name-part taxon-name-part-type="genus" reg="Pinus">Pinus</tp:taxon-name-part><tp:taxon-name-part taxon-name-part-type="species" reg="pinaster">pinaster</tp:taxon-name-part></tp:taxon-name></italic>, <italic><tp:taxon-name><tp:taxon-name-part taxon-name-part-type="genus" reg="Quercus">Quercus</tp:taxon-name-part><tp:taxon-name-part taxon-name-part-type="species" reg="suber">suber</tp:taxon-name-part></tp:taxon-name></italic>, <italic><tp:taxon-name><tp:taxon-name-part taxon-name-part-type="genus" reg="Arbutus">Arbutus</tp:taxon-name-part><tp:taxon-name-part taxon-name-part-type="species" reg="unedo">unedo</tp:taxon-name-part></tp:taxon-name></italic> and <italic><tp:taxon-name><tp:taxon-name-part taxon-name-part-type="genus" reg="Erica">Erica</tp:taxon-name-part><tp:taxon-name-part taxon-name-part-type="species" reg="arborea">arborea</tp:taxon-name-part></tp:taxon-name></italic>, probably saprobic, 6 November 2002, leg. J. Carreras &amp; M. Tabarés, (BCN SCM B-4742).</p></tp:treatment-sec><tp:treatment-sec sec-type="Selected iconography" id="SECID0ENCAK"><title>Selected iconography.</title><p><xref ref-type="bibr" rid="B19">Arnolds et al. (2003</xref>: 69), <xref ref-type="bibr" rid="B16">Arauzo (2011a</xref>: 24, 26), <xref ref-type="bibr" rid="B68">Gisotti et al. (2021</xref>: fig. 1).</p></tp:treatment-sec><tp:treatment-sec sec-type="description" id="SECID0E6CAK"><title>Selected descriptions.</title><p><xref ref-type="bibr" rid="B19">Arnolds et al. (2003</xref>: 66–68), <xref ref-type="bibr" rid="B16">Arauzo (2011a</xref>: 23, 25), <xref ref-type="bibr" rid="B68">Gisotti et al. (2021</xref>: 123–125).</p></tp:treatment-sec><tp:treatment-sec sec-type="description" id="SECID0ERDAK"><title>Description.</title><p><bold><italic>Spores</italic></bold> (4.0–)4.5–4.8–5.2(–5.4) × (2.9–)3.5–3.7–4.0(–4.2) μm (64/1/1), Q = (1.10–)1.21–1.31–1.40(–1.51), V = (19.7–)29.2–35.2–41.3(–48.0) μm<sup>3</sup>, broadly ellipsoid to ellipsoid, slightly amygdaliform in side view, walls up to 0.8 µm thick and dextrinoid at maturity, smooth, colorless in L4, hilar appendix prominent, 0.8–1 µm long. <bold><italic>Basidia</italic></bold> 21–25 × 6.5–8.0 µm, some with up to 1 μm thick wall (crassobasidia), tetrasporic, rarely bisporic to monosporic, clavate, sterigmata up to 4.5 µm long. <bold><italic>Hymenophoral trama</italic></bold> regular to subregular, composed of up to 12 µm wide cylindrical to inflated hyphae, colorless in L4. <bold><italic>Cheilocystidia</italic></bold> 15–30(–34) × 3–7(–11) µm, rare, scattered, basidiola-like to irregularly cylindrical, lageniform, sometimes lobed to furcate. <bold><italic>Pleurocystidia</italic></bold> present, very rare, similar to cheilocystidia but bigger, up to 56 × 12 µm. <bold><italic>Pileipellis</italic></bold>: suprapellis (at the pileus centre) a transition between trichoderm and epithelium consisting of loosely entangled ascending and erect pluriseptate hyphae, terminal elements broadly cylindrical, clavate to subglobose, up to 18 µm wide; towards the pileus margin it tends to become a cutis with repent hyphae; pigment abundant, brownish grey, bluish, intracellular and encrusting (extracellular), green in KOH; pileitrama consisting of up to 8 µm wide cylindrical hyphae. <bold><italic>Stipitipellis</italic></bold> consisting of 2–4 µm wide, multiseptate, parallel, cylindrical hyphae. <bold><italic>Stipititrama</italic></bold> similar to the stipitipellis structure but with 3–6 µm wide hyphae. <bold><italic>Caulocystidia</italic></bold> 10–70(–80) × 3.0–7 µm, filiform, sinuous, often multiseptate, sometimes irregularly lobed and furcate. <bold><italic>Clamp-connections</italic></bold> present everywhere.</p></tp:treatment-sec><tp:treatment-sec sec-type="Specimen examined" id="SECID0E5EAK"><title>Specimen examined.</title><p>ITALY • Liguria, Pegli (GE), 95 m, in an area of shrub-like Mediterranean vegetation with <italic><tp:taxon-name><tp:taxon-name-part taxon-name-part-type="genus" reg="Pinus">Pinus</tp:taxon-name-part><tp:taxon-name-part taxon-name-part-type="species" reg="pinaster">pinaster</tp:taxon-name-part></tp:taxon-name></italic> Aiton, <italic><tp:taxon-name><tp:taxon-name-part taxon-name-part-type="genus" reg="Arbutus">Arbutus</tp:taxon-name-part><tp:taxon-name-part taxon-name-part-type="species" reg="unedo">unedo</tp:taxon-name-part></tp:taxon-name></italic> L., <italic><tp:taxon-name><tp:taxon-name-part taxon-name-part-type="genus" reg="Erica">Erica</tp:taxon-name-part><tp:taxon-name-part taxon-name-part-type="species" reg="arborea">arborea</tp:taxon-name-part></tp:taxon-name></italic> L., <italic><tp:taxon-name><tp:taxon-name-part taxon-name-part-type="genus" reg="Cistus">Cistus</tp:taxon-name-part><tp:taxon-name-part taxon-name-part-type="species" reg="salvifolius">salvifolius</tp:taxon-name-part></tp:taxon-name></italic> L., and <italic><tp:taxon-name><tp:taxon-name-part taxon-name-part-type="genus" reg="Quercus">Quercus</tp:taxon-name-part><tp:taxon-name-part taxon-name-part-type="species" reg="ilex">ilex</tp:taxon-name-part></tp:taxon-name></italic> L., on poor acidic soil with serpentine bedrock, in the needle litter of <italic><tp:taxon-name><tp:taxon-name-part taxon-name-part-type="genus" reg="Pinus">P.</tp:taxon-name-part><tp:taxon-name-part taxon-name-part-type="species" reg="pinaster">pinaster</tp:taxon-name-part></tp:taxon-name></italic>, 6 December 2016, leg. D. Gisotti &amp; F. Boccardo (GDOR:M3986).</p></tp:treatment-sec><tp:treatment-sec sec-type="notes" id="SECID0EGHAK"><title>Notes.</title><p>The species was originally described from Spain (<xref ref-type="bibr" rid="B19">Arnolds et al. 2003</xref>; <xref ref-type="bibr" rid="B16">Arauzo 2011a</xref>) and then recently found in Liguria, Italy (<xref ref-type="bibr" rid="B68">Gisotti et al. 2021</xref>). <italic><tp:taxon-name><tp:taxon-name-part taxon-name-part-type="genus" reg="Pseudobaeospora">Pseudobaeospora</tp:taxon-name-part><tp:taxon-name-part taxon-name-part-type="species" reg="cyanea">cyanea</tp:taxon-name-part></tp:taxon-name></italic> is clearly distinguished from the other species by a unique combination of features such as a bright bluish-purple pileus, pale lamellae and stipe, a trichodermic structure of the pileipellis (with inflated elements), green reaction of the pileipellis to KOH and well-developed cheilocystidia (<xref ref-type="bibr" rid="B19">Arnolds et al. 2003</xref>). Our microscopic analysis of the collection studied by <xref ref-type="bibr" rid="B68">Gisotti et al. (2021)</xref> (GDOR:M3986) revealed the presence of rare pleurocystidia which were not recorded by previous authors. Pleurocystidia were so far only reported for <italic><tp:taxon-name><tp:taxon-name-part taxon-name-part-type="genus" reg="Pseudobaeospora">P.</tp:taxon-name-part><tp:taxon-name-part taxon-name-part-type="species" reg="aciculifera">aciculifera</tp:taxon-name-part></tp:taxon-name></italic> Voto &amp; Soop (<xref ref-type="bibr" rid="B191">Voto and Soop 2018</xref>), and <italic><tp:taxon-name><tp:taxon-name-part taxon-name-part-type="genus" reg="Pseudobaeospora">P.</tp:taxon-name-part><tp:taxon-name-part taxon-name-part-type="species" reg="taluna">taluna</tp:taxon-name-part></tp:taxon-name></italic> (<xref ref-type="bibr" rid="B55">Craig et al. 2023</xref>), two species of the southern hemisphere. Both Spanish and Italian collections were made in Mediterranean areas in winter, viz. Mediterranean hills with <italic><tp:taxon-name><tp:taxon-name-part taxon-name-part-type="genus" reg="Pinus">Pinus</tp:taxon-name-part><tp:taxon-name-part taxon-name-part-type="species" reg="pinaster">pinaster</tp:taxon-name-part></tp:taxon-name></italic>, <italic><tp:taxon-name><tp:taxon-name-part taxon-name-part-type="genus" reg="Arbutus">Arbutus</tp:taxon-name-part><tp:taxon-name-part taxon-name-part-type="species" reg="unedo">unedo</tp:taxon-name-part></tp:taxon-name></italic> and <italic><tp:taxon-name><tp:taxon-name-part taxon-name-part-type="genus" reg="Erica">Erica</tp:taxon-name-part><tp:taxon-name-part taxon-name-part-type="species" reg="arborea">arborea</tp:taxon-name-part></tp:taxon-name></italic> (<xref ref-type="bibr" rid="B19">Arnolds et al. 2003</xref>), and an area of shrub-like Mediterranean vegetation with <italic><tp:taxon-name><tp:taxon-name-part taxon-name-part-type="genus" reg="Pinus">P.</tp:taxon-name-part><tp:taxon-name-part taxon-name-part-type="species" reg="pinaster">pinaster</tp:taxon-name-part></tp:taxon-name></italic>, <italic><tp:taxon-name><tp:taxon-name-part taxon-name-part-type="genus" reg="Arbutus">A.</tp:taxon-name-part><tp:taxon-name-part taxon-name-part-type="species" reg="unedo">unedo</tp:taxon-name-part></tp:taxon-name></italic>, <italic><tp:taxon-name><tp:taxon-name-part taxon-name-part-type="genus" reg="Erica">E.</tp:taxon-name-part><tp:taxon-name-part taxon-name-part-type="species" reg="arborea">arborea</tp:taxon-name-part></tp:taxon-name></italic>, <italic><tp:taxon-name><tp:taxon-name-part taxon-name-part-type="genus" reg="Cistus">C.</tp:taxon-name-part><tp:taxon-name-part taxon-name-part-type="species" reg="salvifolius">salvifolius</tp:taxon-name-part></tp:taxon-name></italic>, and <italic><tp:taxon-name><tp:taxon-name-part taxon-name-part-type="genus" reg="Quercus">Q.</tp:taxon-name-part><tp:taxon-name-part taxon-name-part-type="species" reg="ilex">ilex</tp:taxon-name-part></tp:taxon-name></italic> (<xref ref-type="bibr" rid="B68">Gisotti et al. 2021</xref>), respectively. The morphology of the Spanish and Italian collections compared was completely consistent.</p><p>In the multigene analysis (Fig. <xref ref-type="fig" rid="F2">2</xref>) the most closely allied species is <italic><tp:taxon-name><tp:taxon-name-part taxon-name-part-type="genus" reg="Pseudobaeospora">P.</tp:taxon-name-part><tp:taxon-name-part taxon-name-part-type="species" reg="lilacina">lilacina</tp:taxon-name-part></tp:taxon-name></italic> X.D. Yu, Ming Zhang &amp; S.Y. Wu from China (<xref ref-type="bibr" rid="B197">Wu et al. 2017</xref>), which is distinguished by a pileus surface pale mauve, colonial buff when old, smaller spores 2.5–3.5(–4.5) × 3–5(–6.5) μm, cheilocystidia absent, and pileipellis hyphae not changing color in 5% KOH.</p><p><italic><tp:taxon-name><tp:taxon-name-part taxon-name-part-type="genus" reg="Pseudobaeospora">Pseudobaeospora</tp:taxon-name-part><tp:taxon-name-part taxon-name-part-type="species" reg="pallidifolia">pallidifolia</tp:taxon-name-part></tp:taxon-name></italic> Bas, A. Gennari &amp; Robich from mossy coniferous forest in Tuscany (Italy) so far known only from the type locality, is similar to <italic><tp:taxon-name><tp:taxon-name-part taxon-name-part-type="genus" reg="Pseudobaeospora">P.</tp:taxon-name-part><tp:taxon-name-part taxon-name-part-type="species" reg="cyanea">cyanea</tp:taxon-name-part></tp:taxon-name></italic> by the dark pileus with paler margin strongly contrasting with whitish to pinkish cream lamellae and the pale stipe, but differs by lack of cheilocystidia, and comparatively large and more elongated ellipsoid spores 4.4–6.4 × 3.3–4.4 μm, Q = 1.30–1.40 (<xref ref-type="bibr" rid="B32">Bas et al. 1997</xref>; <xref ref-type="bibr" rid="B30">Bas 2003</xref>).</p><fig id="F13" position="float" orientation="portrait"><object-id xmlns:xlink="http://www.w3.org/1999/xlink" content-type="doi" xlink:type="simple">10.3897/imafungus.16.144994.figure13</object-id><object-id xmlns:xlink="http://www.w3.org/1999/xlink" content-type="arpha" xlink:type="simple">E7C8C1D6-745B-5E9B-A847-54ED1158ED37</object-id><label>Figure 13.</label><caption><p><italic><tp:taxon-name><tp:taxon-name-part taxon-name-part-type="genus" reg="Pseudobaeospora">Pseudobaeospora</tp:taxon-name-part><tp:taxon-name-part taxon-name-part-type="species" reg="cyanea">cyanea</tp:taxon-name-part></tp:taxon-name></italic>, microscopic features (GDOR M3986). <bold>a, b</bold> Pileipellis; <bold>c</bold> hymenium (basidia and cheilocystidia); <bold>d</bold> basidia; <bold>e</bold> spores; <bold>f</bold> hymenophoral trama; <bold>a–f</bold> in ammoniacal Congo red. Scale bars: 20 µm (<bold>a, b, f</bold>); 10 µm (<bold>c</bold>); 5 µm (<bold>d, e</bold>). Photos by L. Setti.</p></caption><graphic xmlns:xlink="http://www.w3.org/1999/xlink" xlink:href="imafungus-16-e144994-g013.jpg" position="float" orientation="portrait" xlink:type="simple" id="oo_1279437.jpg"><uri content-type="original_file" xlink:type="simple">https://binary.pensoft.net/fig/1279437</uri></graphic></fig></tp:treatment-sec><tp:treatment-sec><!--Section generated to contain objects referenced in tp:taxon-treatment.--><fig id="F4" position="float" orientation="portrait"><object-id xmlns:xlink="http://www.w3.org/1999/xlink" content-type="doi" xlink:type="simple">10.3897/imafungus.16.144994.figure4</object-id><object-id xmlns:xlink="http://www.w3.org/1999/xlink" content-type="arpha" xlink:type="simple">B502A496-9C25-5EB7-A0CE-A03EF188DE4A</object-id><label>Figure 4.</label><caption><p>Basidiomes of some sequenced <italic><tp:taxon-name><tp:taxon-name-part taxon-name-part-type="genus" reg="Pseudobaeospora">Pseudobaeospora</tp:taxon-name-part></tp:taxon-name></italic> collections. <bold>a</bold><italic><tp:taxon-name><tp:taxon-name-part taxon-name-part-type="genus" reg="Pseudobaeospora">P.</tp:taxon-name-part><tp:taxon-name-part taxon-name-part-type="species" reg="calcarea">calcarea</tp:taxon-name-part></tp:taxon-name></italic> (LIP PAM06090111-FR2013078); <bold>b</bold><italic><tp:taxon-name><tp:taxon-name-part taxon-name-part-type="genus" reg="Pseudobaeospora">P.</tp:taxon-name-part><tp:taxon-name-part taxon-name-part-type="species" reg="cyanea">cyanea</tp:taxon-name-part></tp:taxon-name></italic> (GDOR M3986); <bold>c</bold><tp:taxon-name><tp:taxon-name-part taxon-name-part-type="genus" reg="Pseudobaeospora">P.</tp:taxon-name-part><tp:taxon-name-part taxon-name-part-type="species" reg="laguncularis">laguncularis</tp:taxon-name-part><tp:taxon-name-part taxon-name-part-type="infraspecific-rank">var.</tp:taxon-name-part><tp:taxon-name-part taxon-name-part-type="variety" reg="denudata">denudata</tp:taxon-name-part></tp:taxon-name> (LIP PAM99101004-FR2013079); <bold>d</bold><italic><tp:taxon-name><tp:taxon-name-part taxon-name-part-type="genus" reg="Pseudobaeospora">P.</tp:taxon-name-part><tp:taxon-name-part taxon-name-part-type="species" reg="pillodii">pillodii</tp:taxon-name-part></tp:taxon-name></italic> (KRAM F-53314); <bold>e</bold><italic><tp:taxon-name><tp:taxon-name-part taxon-name-part-type="genus" reg="Pseudobaeospora">P.</tp:taxon-name-part><tp:taxon-name-part taxon-name-part-type="species" reg="terrayi">terrayi</tp:taxon-name-part></tp:taxon-name></italic> (SAV-F:3317, holotype); <bold>f</bold><italic><tp:taxon-name><tp:taxon-name-part taxon-name-part-type="genus" reg="Pseudobaeospora">P.</tp:taxon-name-part><tp:taxon-name-part taxon-name-part-type="species" reg="terrayi">terrayi</tp:taxon-name-part></tp:taxon-name></italic> (SAV-F:20813). Lectotype of. <italic><tp:taxon-name><tp:taxon-name-part taxon-name-part-type="genus" reg="Collybia">C.</tp:taxon-name-part><tp:taxon-name-part taxon-name-part-type="species" reg="pillodii">pillodii</tp:taxon-name-part></tp:taxon-name></italic>; <bold>g</bold> Quélet’s original plate, pl. XV, fig. 4. Photos: <bold>a, c</bold> by P.A. Moreau; <bold>b</bold> by D. Gisotti; <bold>d</bold> by A. Ronikier; <bold>e, f</bold> by S. Jančovičová.</p></caption><graphic xmlns:xlink="http://www.w3.org/1999/xlink" xlink:href="imafungus-16-e144994-g004.jpg" position="float" orientation="portrait" xlink:type="simple" id="oo_1279428.jpg"><uri content-type="original_file" xlink:type="simple">https://binary.pensoft.net/fig/1279428</uri></graphic></fig><fig id="F2" position="float" orientation="portrait"><object-id xmlns:xlink="http://www.w3.org/1999/xlink" content-type="doi" xlink:type="simple">10.3897/imafungus.16.144994.figure2</object-id><object-id xmlns:xlink="http://www.w3.org/1999/xlink" content-type="arpha" xlink:type="simple">1AEE305A-FDD6-5F63-A518-67494FB2946F</object-id><label>Figure 2.</label><caption><p>Mid-point rooted Bayesian phylogeny (<abbrev xmlns:xlink="http://www.w3.org/1999/xlink" xlink:title="nuclear ribosomal internal transcribed spacer" id="ABBRID0EBCAG" xlink:type="simple">nrITS</abbrev>, <abbrev xmlns:xlink="http://www.w3.org/1999/xlink" xlink:title="nuclear ribosomal large subunit ribosomal DNA" id="ABBRID0EFCAG" xlink:type="simple">nrLSU</abbrev>, <abbrev xmlns:xlink="http://www.w3.org/1999/xlink" xlink:title="nuclear ribosomal small subunit ribosomal DNA" id="ABBRID0EJCAG" xlink:type="simple">nrSSU</abbrev>, <italic><abbrev xmlns:xlink="http://www.w3.org/1999/xlink" xlink:title="DNA-directed RNA polymerase II subunit 2 gene" id="ABBRID0EOCAG" xlink:type="simple">RPB2</abbrev></italic>-exons) of the <italic><tp:taxon-name><tp:taxon-name-part taxon-name-part-type="family" reg="Tricholomataceae">Tricholomataceae</tp:taxon-name-part></tp:taxon-name></italic> s.s. Nodes were annotated with Bayesian <abbrev xmlns:xlink="http://www.w3.org/1999/xlink" xlink:title="posterior probability" id="ABBRID0EZCAG" xlink:type="simple">PP</abbrev> (left) and <abbrev xmlns:xlink="http://www.w3.org/1999/xlink" xlink:title="Maximum likelihood bootstrap proportion" id="ABBRID0E4CAG" xlink:type="simple">ML BP</abbrev> (right) values, with the significance threshold considered as Bayesian <abbrev xmlns:xlink="http://www.w3.org/1999/xlink" xlink:title="posterior probability" id="ABBRID0EBDAG" xlink:type="simple">PP</abbrev> ≥ 0.95 and/or <abbrev xmlns:xlink="http://www.w3.org/1999/xlink" xlink:title="Maximum likelihood bootstrap proportion" id="ABBRID0EFDAG" xlink:type="simple">ML BP</abbrev> ≥ 70%. Subsignificant support values were annotated in parentheses. Boldface names represent samples sequenced for this study.</p></caption><graphic xmlns:xlink="http://www.w3.org/1999/xlink" xlink:href="imafungus-16-e144994-g002.jpg" position="float" orientation="portrait" xlink:type="simple" id="oo_1279426.jpg"><uri content-type="original_file" xlink:type="simple">https://binary.pensoft.net/fig/1279426</uri></graphic></fig></tp:treatment-sec><ref-list><ref id="B19"><mixed-citation xmlns:xlink="http://www.w3.org/1999/xlink" xlink:type="simple"><person-group><name name-style="western"><surname>Arnolds</surname><given-names>E</given-names></name><name name-style="western"><surname>Tabarés</surname><given-names>M</given-names></name><name name-style="western"><surname>Rocabruna</surname><given-names>A</given-names></name></person-group> (<year>2003</year>) <article-title><italic><tp:taxon-name><tp:taxon-name-part taxon-name-part-type="genus">Pseudobaeospora</tp:taxon-name-part><tp:taxon-name-part taxon-name-part-type="species">cyanea</tp:taxon-name-part></tp:taxon-name></italic>, a new agaric species from Catalonia.</article-title><source>Revista Catalana de Micologia</source><volume>25</volume>: <fpage>65</fpage>–<lpage>70</lpage>.</mixed-citation></ref><ref id="B16"><mixed-citation xmlns:xlink="http://www.w3.org/1999/xlink" xlink:type="simple"><person-group><name name-style="western"><surname>Arauzo</surname><given-names>S</given-names></name></person-group> (<year>2011a</year>) <article-title>Estudios en el género <italic><tp:taxon-name><tp:taxon-name-part taxon-name-part-type="genus">Pseudobaeospora</tp:taxon-name-part></tp:taxon-name></italic>.</article-title><source>Errotari</source><volume>8</volume>: <fpage>14</fpage>–<lpage>37</lpage>.</mixed-citation></ref><ref id="B68"><mixed-citation xmlns:xlink="http://www.w3.org/1999/xlink" xlink:type="simple"><person-group><name name-style="western"><surname>Gisotti</surname><given-names>D</given-names></name><name name-style="western"><surname>Boccardo</surname><given-names>F</given-names></name><name name-style="western"><surname>Zotti</surname><given-names>M</given-names></name><name name-style="western"><surname>Di Piazza</surname><given-names>S</given-names></name></person-group> (<year>2021</year>) <article-title>Molecular phylogeny and morphology of <italic><tp:taxon-name><tp:taxon-name-part taxon-name-part-type="genus">Pseudobaeospora</tp:taxon-name-part><tp:taxon-name-part taxon-name-part-type="species">cyanea</tp:taxon-name-part></tp:taxon-name></italic>.</article-title><source>Italian Botanist</source><volume>11</volume>: <fpage>121</fpage>–<lpage>129</lpage>. <ext-link xlink:href="10.3897/italianbotanist.11.64863" ext-link-type="doi" xlink:type="simple">https://doi.org/10.3897/italianbotanist.11.64863</ext-link></mixed-citation></ref><ref id="B191"><mixed-citation xmlns:xlink="http://www.w3.org/1999/xlink" xlink:type="simple"><person-group><name name-style="western"><surname>Voto</surname><given-names>P</given-names></name><name name-style="western"><surname>Soop</surname><given-names>K</given-names></name></person-group> (<year>2018</year>) <article-title><italic><tp:taxon-name><tp:taxon-name-part taxon-name-part-type="genus">Pseudobaeospora</tp:taxon-name-part><tp:taxon-name-part taxon-name-part-type="species">aciculifera</tp:taxon-name-part></tp:taxon-name></italic>, a new species from New Zealand.</article-title><source>Rivista micologica romana-Bollettino AMER</source><volume>103</volume>(<issue>34</issue>): <fpage>23</fpage>–<lpage>26</lpage>.</mixed-citation></ref><ref id="B55"><mixed-citation xmlns:xlink="http://www.w3.org/1999/xlink" xlink:type="simple"><person-group><name name-style="western"><surname>Craig</surname><given-names>S</given-names></name><name name-style="western"><surname>Vaughan</surname><given-names>LJ</given-names></name><name name-style="western"><surname>Holmes</surname><given-names>GD</given-names></name><name name-style="western"><surname>May</surname><given-names>TW</given-names></name></person-group> (<year>2023</year>) <article-title><italic><tp:taxon-name><tp:taxon-name-part taxon-name-part-type="genus">Pseudobaeospora</tp:taxon-name-part><tp:taxon-name-part taxon-name-part-type="species">taluna</tp:taxon-name-part></tp:taxon-name></italic> (<italic><tp:taxon-name><tp:taxon-name-part taxon-name-part-type="kingdom">Fungi</tp:taxon-name-part></tp:taxon-name></italic>: <italic><tp:taxon-name><tp:taxon-name-part taxon-name-part-type="order">Agaricales</tp:taxon-name-part></tp:taxon-name></italic>) newly described from southern Australia.</article-title><source>Australian Journal of Taxonomy</source><volume>24</volume>: <fpage>1</fpage>–<lpage>16</lpage>. <ext-link xlink:href="10.54102/ajt" ext-link-type="doi" xlink:type="simple">https://doi.org/10.54102/ajt</ext-link></mixed-citation></ref><ref id="B197"><mixed-citation xmlns:xlink="http://www.w3.org/1999/xlink" xlink:type="simple"><person-group><name name-style="western"><surname>Wu</surname><given-names>SY</given-names></name><name name-style="western"><surname>Li</surname><given-names>JJ</given-names></name><name name-style="western"><surname>Zhang</surname><given-names>M</given-names></name><name name-style="western"><surname>Yu</surname><given-names>XD</given-names></name><name name-style="western"><surname>Lv</surname><given-names>SX</given-names></name><name name-style="western"><surname>Cao</surname><given-names>DX</given-names></name></person-group> (<year>2017</year>) <article-title><italic><tp:taxon-name><tp:taxon-name-part taxon-name-part-type="genus">Pseudobaeospora</tp:taxon-name-part><tp:taxon-name-part taxon-name-part-type="species">lilacina</tp:taxon-name-part></tp:taxon-name></italic> sp. nov., the first report of the genus from China.</article-title><source>Mycotaxon</source><volume>132</volume>(<issue>2</issue>): <fpage>327</fpage>–<lpage>335</lpage>. <ext-link xlink:href="10.5248/132.327" ext-link-type="doi" xlink:type="simple">https://doi.org/10.5248/132.327</ext-link></mixed-citation></ref><ref id="B32"><mixed-citation xmlns:xlink="http://www.w3.org/1999/xlink" xlink:type="simple"><person-group><name name-style="western"><surname>Bas</surname><given-names>C</given-names></name><name name-style="western"><surname>Gennari</surname><given-names>A</given-names></name><name name-style="western"><surname>Robich</surname><given-names>G</given-names></name></person-group> (<year>1997</year>) <article-title><italic><tp:taxon-name><tp:taxon-name-part taxon-name-part-type="genus">Pseudobaeospora</tp:taxon-name-part><tp:taxon-name-part taxon-name-part-type="species">pallidifolia</tp:taxon-name-part></tp:taxon-name></italic> Bas, Gennari et Robich. Una nuova specie dall’Italia.</article-title><source>Rivista di Micologia</source><volume>40</volume>(<issue>3</issue>): <fpage>195</fpage>–<lpage>199</lpage>.</mixed-citation></ref><ref id="B30"><mixed-citation xmlns:xlink="http://www.w3.org/1999/xlink" xlink:type="simple"><person-group><name name-style="western"><surname>Bas</surname><given-names>C</given-names></name></person-group> (<year>2003</year>) <article-title>A reconnaissance of the genus <italic><tp:taxon-name><tp:taxon-name-part taxon-name-part-type="genus">Pseudobaeospora</tp:taxon-name-part></tp:taxon-name></italic> in Europe II.</article-title><source>Persoonia</source><volume>18</volume>(<issue>2</issue>): <fpage>163</fpage>–<lpage>199</lpage>.</mixed-citation></ref></ref-list></tp:taxon-treatment>
